# Supplementary material for: Ancient origin and dynamic evolution of bivalent spider toxins
Source: Mol Biol Evol. 2026 Mar 24;43(5):msag076. doi: 10.1093/molbev/msag076 (PMC13172734; doi:10.1093/molbev/msag076)
Supplement: msag076_Supplementary_Data [file msag076_supplementary_data.zip]

Archive with 4 entries (4 files):
- Araya_et_al_Ancient_origin_of_bivalent_toxin_SI_Data_S1_Hc1a-like.fasta
- Araya_et_al_Ancient_origin_of_bivalent_toxin_SI_Data_S2_DkTx-like.fasta
- revision_Supplementary_Figure_Araya_et_al_Ancient_Origin_of_bivalent_toxin.pdf
- revision_Supplementary_Tables_Araya_et_al_Ancient_Origin_of_bivalent_toxin.revised.xlsx
