# Supplementary material for: Ancient origin and dynamic evolution of bivalent spider toxins
Source: Mol Biol Evol. 2026 Mar 24;43(5):msag076. doi: 10.1093/molbev/msag076 (PMC13172734; doi:10.1093/molbev/msag076)
Supplement: msag076_Supplementary_Data [file msag076_supplementary_data.zip › Araya_et_al_Ancient_origin_of_bivalent_toxin_SI_Data_S1_Hc1a-like.fasta]

>U1-Ar1a|A_rondoniae_tsa-hi1a_A_GIOJ01145936.1.p2|Acanthoscurria_rondoniae
WLSEPLHTTADIGSDNDRTDCIPKWKGCVNRHGDCCEGLECWKRRRSFEVCVPKTPKI*
>U1-Ar1a|Atrax_robustus_DRR297152_TRINITY_DN24812_c0_g1_i1.p1|Atrax_robustus
MKFGITLALASVLAFCIFGDEEKEDLVENVLADGPLDVLMEAIEMERQETNPECIAKWKSCAGRKLDCCEGLECWKRSWGHEVCVPITQKIFCLEKWKSCFERKYDCCEELECWERRGNKHPVCAPKQ*
>pi-Hi1a|Atrax_robustus_tsa-hi1a_IBFP01004186.1.p1|Atrax_robustus
MRFPSFEVTLVLVWSLALYEVADAENEDLRRNALGAKSLNAFVEAIQLKSHGKRNECIRKWLSCVDRPNDCCEGLECWKRRHSFEVCVPISGFCLVKWKQCDGRERDCCAGLECWKRSGNKSSVCAPIT*
>U1-Cv1a|Caribena_versicolor_SRR8944282_TRINITY_DN120895_c0_g1_i1.p1|Caribena_versicolor
MNFSCFGIKCALVLMLATCILSNEENKDALRSGWLSDPLDTIADVGSDNDRTDCIPKWKGCVNRHGDCCEGLECWKRRRSFEVCVPKTPKI*
>U2-Cv1a|Caribena_versicolor_SRR8944282_TRINITY_DN125892_c0_g1_i1.p1|Caribena_versicolor
MNFSCFGIKCALVLMLATCILSNEENKDALRSGWLSDPLDTIADVGSDNDRTDCIPKWKDCVNRHGDCCEGLECWKRRRSFEVCVPKTPKI*
>U1-Dd1a|Ddia1-VG_trinity.Trinity_TRINITY_DN2593_c0_g1_i1.p2|Dolichothele_diamantinensis
MGSLKIAATFAVILAGGLCAIDNGEIEVSKTDFFNFMDRTDFLEAVLEKREEEEEVTIGKKECVPKWKSCVGRWHDCCEGLECWKRRKSFEVCVPITKKQICLVKWKACEGRKHDCCKGLECWERGGKKHPVCAPIKPSG*
>U1-Dd1b|Ddia1-VG_trinity.Trinity_TRINITY_DN2593_c0_g1_i10.p1|Dolichothele_diamantinensis
GEIEVSKTDFFNFMDRTDFLEAILEKRQEEEAGGSQECVPKWKSCVGRWQDCCEGLECWKRRKSFEVCVPITKKQICLVKWKACEGKKYDCCEGLECWERGGKKHPVCAPIKPSG*
>U1-Dd1c|Ddia1-VG_trinity.Trinity_TRINITY_DN2593_c0_g1_i12.p2|Dolichothele_diamantinensis
GEIEVSKTDFFNFMDRTDFLEAILEKRQEEEAGGSQECVPKWKSCVGRWQDCCEGLECWKRRKSFEVCVPITKKQICLVKWKACEGRKHDCCKGLECWERGGKKHPVCAPIKPSG*
>U1-Dd1d|Ddia1-VG_trinity.Trinity_TRINITY_DN2593_c0_g1_i14.p2|Dolichothele_diamantinensis
MGSLKIAATFAVILAGGLCAIDNKETEVSRTDFFNVMDRTDFLEAILEKRQEEEAGGSQECVPKWKSCVGRWQDCCEGLECWKRRKSFEVCVPITKKQICLVKWKACEGKKYDCCEGLECWERGGKKHPVCAPIKPSG*
>U1-Dd1e|Ddia1-VG_trinity.Trinity_TRINITY_DN2593_c0_g1_i3.p1|Dolichothele_diamantinensis
MGSLKIAATFAVILAGGLCAIDNGEIEVSKTDFFNFMDRTDFLEAVLEKREEEEEVTIGKKECVPKWKSCVGRWHDCCEGLECWKRRKSFEVCVPITKKQICLVKWKACEGRKHDCCKGLECWERGGKKTSCVCSH*
>U21-Hc1a|H_infensa_combined.nr.fa_Hinfensa_454_MIRA_Assembly_Contig_168.p1|Hadronyche_infensa
MKLRITLALTSVLAFCVFGDKENENLMENLLEDDLLDIFTDAIHMERQETNQECIAKWKSCAGRKLDCCEGLECWKRRWGHEVCVPITQKIFCLEKWKSCFERKYDCCEELECWERRGNKHPVCAPKQ*
>U21-Hc1b|H_infensa_combined.nr.fa_Hinfensa_454_MIRA_Assembly_Contig_275.p1|Hadronyche_infensa
MKLRITLALTSMLAFCVFGDKENENLMENLLEDDLLDIFTDAIHMERQETNQECIAKWKSCAGRKLDCCEGLECWKRRWGHEVCVPITQKIFCLEKWKSCFERKYDCCEELECWERRGNKHPVCAPKQ*
>pi-Hi1d|H_infensa_combined.nr.fa_Hinfensa_454_MIRA_Assembly_Contig_286.p1|Hadronyche_infensa
MKFPNFEVMLLLVWSLTLYAVGDAKYEDLLKNALDAKLSNAFVETIQLKSHGKRNECIRKWLSCVDRKNDCCEGLECYKRRHSFEVCVPIPGFCLVKWKQCDGRERDCCPGLECWKRSGNKSSVCAPIT*
>U21-Hc1c|H_infensa_combined.nr.fa_Hinfensa_454_MIRA_Assembly_Contig_857.p2|Hadronyche_infensa
MKLRITLALTSMLAFCVFGDKENENLMENLLEDDLLDIFTDAIHMERQETNQECIAKWKSCAGRKLDCCEGLECWKRSWGHEVCVPITQKIFCLEKWKSCFERKYDCCEELECWERRGNKHPVCAPKQ*
>pi-Hi1e|H_infensa_combined.nr.fa_Hinfensa_454_MIRA_Assembly_Contig_876.p1|Hadronyche_infensa
MKFPNFEVMLLLVWSLTLYAVGDAKYEDLLKNALDAKLLNAFVETIQLKSHGKRNECIRKWLSCVDRKNDCCEGLECYKRRHSFEVCVPIPGFCLVKWKQCDGRERDCCAGLECWKRSGNKSSVCAPIT*
>pi-Hi1f|H_infensa_combined.nr.fa_Hinfensa_454_MIRA_Assembly_Contig_902.p2|Hadronyche_infensa
MKFPNFEVMLLLVWSLTLYAVGDAKYEDLLKNALDAKLSNAFVETIQLKSHGKRNECIRKWLSCVDRKNDCCEGLECYKRRHSFEVCVPIPGFCLVKWKQCDGRERDCCAGLECWKRSGNKSSVCAPIA*
>pi-Hc3b|Hcer-Pro_trinity.Trinity_TRINITY_DN22415_c0_g1_i1.p1|Hadronyche_cerberea
FCEDLWKNALDAKSSNAFVEAIQVKSHGKRNECIRKWLSCVDRKNDCCEGLECWKRRGNKSSVCVPIT*
>U1-Hd1a|Hdic-VG_trinity.Trinity_TRINITY_DN3867_c2_g1_i11.p1|Harpactira_dictator
MKFYSFGITLALMLMLANCILSDEENEDVLESLPKSALFSSLTKVFQLKGNDDGRQACIPKWKGCVDRHGDCCEGLECWKRRKSFEVCVPKV*
>U1-Hd1b|Hdic-VG_trinity.Trinity_TRINITY_DN3867_c2_g1_i12.p1|Harpactira_dictator
DMKFYSFGITLALMLMLANCILSDEENEDVLESLPKSALFSSLTKVFQLKGNDDGRQACIPKWKGCVDRHGDCCEGLECWKRRKSFEVCVPKV*
>U1-Hd1c|Hdic-VG_trinity.Trinity_TRINITY_DN3867_c2_g1_i20.p1|Harpactira_dictator
MKFYSFGITLALMLMLANCILSDEENEDVLESLPKSALFSSLTKVFQLKGNDDGRQACIPKWKGCVDRHGDCCEGLECWKRRKSFEVCVPKV*
>U1-Hd1d|Hdic-VG_trinity.Trinity_TRINITY_DN84444_c0_g1_i1.p1|Harpactira_dictator
MKFYSFGITLALMLMLADCILSDEENEDFLESLPKSALFSSLPKVFRLKGNDDGRQACRPKWKGCVDRHGDCCECLECLKRRKSFEVCGPKV*
>U1-Hg3c|Hgigas.Trinity_TR12608|c0_g1_i1.p2|Hysterocrates_gigas
MAFTGVTVALIVILAHGFCLVDEEENEVSRNTFIDLMDLPSDNFEAAVLGNRQGRGRDCIPKWKSCVGRWNDCCEGLECWKRRKAFEVCVPITPKVL*
>U1-Hg3a|Hgigas.Trinity_TR13896|c0_g1_i1.p2|Hysterocrates_gigas
QVTANSSRSILRWSDNTEMAFTGVTVALIVILAHGFCLVDEEENEVSRNTFIDLMDLPSDNFEAAVLGNRQGRGRDCIPKWKSCVGRWNDCCEGLECWKRRKAFEVCVPITPKVL*
>U1-Hg3b|Hgigas.Trinity_TR13896|c0_g1_i2.p2|Hysterocrates_gigas
QVTANSSRLILRWSDNPEMAFTGVTVALIVILAHGFCLVDEEENEVSRNTFIDFMDLPGDNLEAAFLGNRQGRGRDCIPKWKSCVGRWNDCCEGLECWKRRKAFEVCVPITPKVL*
>U1-Hg1a|Hgigas.Trinity_TR15960|c0_g1_i1.p1|Hysterocrates_gigas
MEYLPIAVALVVILSSGFCAFDFKKVSNSEFTDLIDQPENSFLAAVLEMRQEEQEEPEDEQEGQEGGQEENQECVPKWRSCVDRWHDCCEGLECWKRRKAFEVCVPIPGFCLQKWKKCDGRERDCCKDLECWKRRGNKPSVCAPIRP*
>U1-Hg1b|Hgigas.Trinity_TR16507|c0_g1_i1.p2|Hysterocrates_gigas
DSSHIVQVSFKVSNGEFTDLIDQPENSFLAAVLEMRQEEQEEPEDEQEGQEGGQEENQECVPKWRSCVDRWHDCCEGLECWKRRKAFEVCVPIPGFCLQKWKKCDGRERDCCKDLECWKRRGNKPSVCAPIRP*
>U1-Hg1c|Hgigas.Trinity_TR16507|c0_g1_i3.p1|Hysterocrates_gigas
MEFLPIAVALVVILSSGFCAFDFKEVSFKVSNGEFTDLIDQPENSFLAAVLEMRQEEQEEPEDEQEGQEGGQEENQECVPKWRSCVDRWHDCCEGLECWKRRKAFEVCVPIPGFCLQKWKKCDGRERDCCKDLECWKRRGNKPSVCAPIRP*
>U1-Hg2a|Hgigas.Trinity_TR17376|c0_g1_i1.p1|Hysterocrates_gigas
MELPKIAVALVVILSPGLCAVHDKAESEVSENHVPHSMDLTRNNFLAAILETRQEEENQEEEIQACVPKWRSCVDRWQDCCEGLECWKRRRAHEVCVPITQKIFCLEKWKNCEGRKYDCCEGLECWERRGNKHPVCAPIVP*
>U1-Hg2b|Hgigas.Trinity_TR17402|c1_g15_i1.p1|Hysterocrates_gigas
AVHDKAESEVSESYVPHSMDLPQNNFLAAILETRQEEENQEEEIQVCVPKWRSCVDRWQDCCEGLECWKRRRAHEVCVPITQKIFCLEKWNNCEGRKYDCCEGLECWERRGNKHPVCAPIVP*
>U1-My1e|Macrothele_yani_1_TRINITY_DN121_c0_g1_i10.p1|Macrothele_yani
MGIPRIVGVLTIIFSLYVCTSGDKKDRDMKEHSSVIFSPAESEETLYTKNDEKMRECVPKWKSCVGRHGDCCVGLECWKRRKSFEVCVPITSDIF*
>U1-My1i|Macrothele_yani_3_TRINITY_DN5118_c0_g2_i1.p1|Macrothele_yani
MGISRIVGVLTIIFSLYVCTSGDKKDRDMKEHSSGIFPLAESEETLYTKNDEKMRECVPKWKSCVGRHGDCCEGLECWKRRKSFEVCVPITSDIF*
>U1-My1c|Macrothele_yani_4_TRINITY_DN122_c0_g1_i1.p1|Macrothele_yani
MSMFLVYFEQSKQDMKEHSSGIFPLAESEETLYTKNDEKMRECVPKWKSCVGRHGDCCVGLECWKRRKSFEVCVPITSDIF*
>U1-My1h|Macrothele_yani_4_TRINITY_DN122_c0_g1_i2.p1|Macrothele_yani
MGISRIVGVLTIIFSLYVCTSGDKKDRDMKEHSSGIFPLAESEETLYTKNDEKMRECVPKWKSCVGRHGDCCVGLECWKRRKSFEVCVPITSDIF*
>U1-My1d|Macrothele_yani_4_TRINITY_DN16701_c0_g1_i3.p1|Macrothele_yani
MGISRIVGVLTIIFSLYVCTSGDKKDRDMKEHSSVIFSPAESEETLYTKNDEKMRECVPKWKSCVGRHGDCCVGLECWKRRKSFEVCVPITSDIF*
>U1-My2c|Macrothele_yani_5_TRINITY_DN135_c0_g2_i1.p1|Macrothele_yani
MKSPSVEIILMLLFLLYSCVFGTFLTDDSDPVLLHQFLDAIRTENQEEGATTDCIPKWRSCEGRSQDCCEGLECWKRRWGHPVCVPITQKVFCLEKWKSCVGRKYDCCEDLECWKNKNYEVCAPISA*
>U1-My1b|Macrothele_yani_5_TRINITY_DN6103_c0_g1_i6.p1|Macrothele_yani
MPMFLVYFEQSKQDKAEQEDEMGIPRIVGVLTIIFSLYVCTYGDKKDRDMKEHSSGIFPLAESEETLYTKNDEKMRECVPKWKSCVGRHGDCCVGLECWKRRKSFEVCVPITSDIF*
>U1-My1a|Macrothele_yani_5_TRINITY_DN6103_c0_g2_i5.p1|Macrothele_yani
MGIPRIVGVLTIIFSLYVCTSGDKKDRDMKEHSSGIFPLAESEETLYTKNDEKMRECVPKWKSCVGQHGDCCVGLECWKRRKSFEVCVPITSDIF*
>U1-My2a|Macrothele_yani_TRINITY_DN12500_c0_g1_i2.p1|Macrothele_yani
LIPVEESWRQPTYFADLFCTHPRCRITGRTENQEERATTECIPKWRSCEGRSQDCCEGLECWKRRWGHPVCVPITQKVFCLEKWKSCVGRKYDCCEDLECWKNKNYEVCAPISA*
>U1-My2b|Macrothele_yani_TRINITY_DN12500_c0_g2_i3.p1|Macrothele_yani
MFKSTHFFNFSLVFNNYDICNRETVSYVFRERNLIQDMKSPSVEIILMLLFLLYSCVFGTFLTDDSDPVLLHQFLDAIRTENQEEGATTDCIPKWRSCEGRSQDCCEGLECWKRRWGHPVCVPITQKVFCLEKWKSCVGRKYDCCEDLECWKNKNYEVCAPISA*
>U1-My1g|Macrothele_yani_TRINITY_DN50_c0_g1_i3.p1|Macrothele_yani
MPMFLVYFEQSKQDMKEHSSVIFSPAESEETLYTKNDEKMRECVPKWKSCVGRHGDCCVGLECWKRRKSFEVCVPITSDIF*
>U1-My1f|Macrothele_yani_TRINITY_DN5162_c0_g1_i1.p1|Macrothele_yani
MPMFLVYFEQSKQDKAEQEDEMGIPRIVGVLTIIFSLYVCTSGDKKDRDMKEHSSGIFPLAESEETLYTKNDEKMRECVPKWKSCVGRHGDCCVGLECWKRRKSFEVCVPITSDIF*
>U1-Mb1b|Monocentropus_balfouri_SRR8944273_TRINITY_DN1398_c0_g1_i1.p1|Monocentropus_balfouri
MELPKIAVAFVVLLSPGLWAIDGKEESEVSESDVPDFMDLPQNNFLAAILETRQEEENQEDGNEEEESQGCVPKWRSCVDRWHDCCEGLECWKRRRAHEVCVPITQKIFCLEKWKNCEGRKYDCCEGLECWERRGNKHPVCAPIVP*
>U1-Mb1a|Monocentropus_balfouri_SRR8944273_TRINITY_DN260_c0_g1_i8.p1|Monocentropus_balfouri
MELPKIAVALVVLLSPGLWAIDGKEESEVSESDVPDFMDLPQNNFLAAILETRQEEENQEDGNEEEESQGCVPKWRSCVDRWHDCCEGLECWKRRRAHEVCVPITQKIFCLEKWKNCEGRKYDCCEGLECWERRGNKHPVCAPIVP*
>U1-Mb2a|Monocentropus_balfouri_SRR8944273_TRINITY_DN4980_c0_g1_i1.p1|Monocentropus_balfouri
MEFLQIAVALVMLSSGLCAIDDKKDKEVGNSDFTDLVDQSQNSFPETVLEMRQEEPEEEQEEPEEEQEGQEEGQEGNQECVPKWRSCVDRWHDCCEGLECWKRRRAFEVCVPIAGFCLQKWKKCDGRERDCCEGLECWKRRGNKPSVCAPIRP*
>PcTx1a|Pcam-WB_trinity.Trinity_TRINITY_DN3649_c0_g1_i1.p1|Psalmopoeus_cambridgei
MNFSGFGIRLALLLLLATCVVSNEENVGALRSGFQSVLLQPSVETGNVNNREDCIPKWKGCVNRHGDCCEGLECWKRRRSFEVCVPKTPKT*
>PcTx1b|Pcam-WB_trinity.Trinity_TRINITY_DN3649_c0_g2_i3.p1|Psalmopoeus_cambridgei
MNFSGFGIRLALLLLLATTCVVSNEDNAGALRSGFQSVLLQPSVETGNVNNREDCIPKWKGCVNRHGDCCEGLECWKRRRSFEVCVPKTPKT*
>U1-Pm1b|Pelinobius_muticus_SRR8944274_TRINITY_DN113848_c0_g1_i1.p1| Pelinobius_muticus
MEFLPIAVALVVILSSGLCAIDDKEVSNSDFTDLVDQPQNSFLAAVLEMRQEEQEEPEDEQEGQEEGQEENQQCVPKWKSCVDRWHDCCEGLECWKRRRAFEVCVPIPGFCLQKWKKCDERERDCCEGLECWKRRGNKPSVCAPIRP*
>U1-Pm1a|Pelinobius_muticus_SRR8944274_TRINITY_DN56786_c0_g1_i1.p1| Pelinobius_muticus
MEFLPIAVALVVILSSGLCAIDDKEVSNSDFTDLVDQKQNSFLAAVLEMRQEEPEDEQEGQEEGQEENQQCVPKWKSCVDRWHDCCEGLECWKRRRAFEVCVPIPGFCLQKWKKCDERERDCCEGLECWKRRGNKPSVCAPIRP*
>U1-Pm2a|Pelinobius_muticus_SRR8944274_TRINITY_DN89825_c0_g1_i1.p1| Pelinobius_muticus
MELPKIAVTLVVILSPGLCAIHEKEESEVSESYVPNFMDLPRNNFLAAILETRQEEENQEEENQACVPKWRSCVDRWQDCCEGLECWKRRRAHEVCVPITQKIFCLEKWKNCEGRKQDCCEGLECWKRRRAHEVCVPITQKIFCLEKWKNCEGRKYDCCEGLECWERRGNKHPVCAPIVP*
>U1-Pm2b|Pelinobius_muticus_SRR8944274_TRINITY_DN89825_c0_g1_i2.p1| Pelinobius_muticus
MELPKIAVTLVVILSPGLCAIHEKEESEVSESYVPNFMDLPRNNFLAAILETRQEEENQEEENQACVPKWRSCVDRWQDCCEGLECWKRRRAHEVCVPITQKIFCLEKWKNCEGRKYDCCEGLECWERRGNKHPVCAPIVP*
>U1-Pm1a|Pterinochilus_murinus.Trinity_TR13586_c0_g1_i1.p1| Pterinochilus_murinus
MKFYNFGITLALMLMLANCILSNEENEDVLGSLPKSALFSSLTEVFQLKGNDDGRQECIPKWKGCVNRHGDCCEGLECWKRRKSFEVCVPKV*
>U1-Sc1a|Stromatopelma_calceatum_SRR8944276_TRINITY_DN1891_c0_g1_i1.p2|Stromatopelma_calceatum
MKFFTFGVTLALMLANCVLSNEENEGVLRSLPKSASFSSPTEVFPLKGNEDKRQDCVPKWKSCVNRHGDCCAGLECWKRRKSFEVCVPKV*
>U1-Sc1b|Stromatopelma_calceatum_SRR8944276_TRINITY_DN1891_c0_g1_i6.p1|Stromatopelma_calceatum
MKFFRFGITLVLMLANCVLSNEENEGVLRSLPKSASFFSPTEVFSLKGTEDKRQDCIPKREFCGSDGDCCAGLKCWKRRKSFEVCVPKV*
>U1-Sc1c|Stromatopelma_calceatum_SRR8944276_TRINITY_DN1891_c0_g2_i1.p1|Stromatopelma_calceatum
MKFFTFGVTLALMLANCVLSNEENEGVLRSLPKSASFSSPTEVFPLKGNEDKRQDCVPKWKSCVNRHGDCCAGLECWKRRKSYEKICVPKV*
>U1-Sc1d|Stromatopelma_calceatum_SRR8944276_TRINITY_DN1891_c0_g2_i2.p2|Stromatopelma_calceatum
MKFFRFGITLVLMLANCVLSNEENEGVLRSLPKSASFFSPTEVFSLKGTEDKRQDCIPKREFCGSDGDCCAGLKCWKRRKSYEKICVPKV*
>U1-Tv1a|Tapinauchenius_violaceus_SRR8944283_TRINITY_DN137507_c0_g1_i1.p2|Tapinauchenius_violaceus
MNFSGFGIRLALLLLLRTSFVCNEDNEGAITSGFQSPLLQPSDETGNFNNREDCIPKWKGCVNRHGDCCAGLECWKRRRSFEVCVPKTPKT*
>U15-Hf1a|U15--Hexatoxin-Hf1a_tsa-hi1a_A_HAHG01000052.1.p1|Hadronyche_formidabilis
MKLRITLALTSMLAFCVFGDKENEDLMENVLEDDLLDIFMDAIHMERQETNEECIAKWKSCAGRKLDCCEGLECWKRSWGHEVCVPITQKVFCLEKWKSCFERKYDCCEELECWERRRNKHPVCAPKQ*
>U21-Hc1a|U21-HxTx-Hc1a|Hadronyche_cerberea
MKLGITLALTSMLAFCVFGDKENEDLMENVLEDDLLDIFMDAIHMERQETNQECIAKWKSCAGRKLDCCEGLECWKRTWGHDVCVPITQKVFCLAKWKSCFERKYDCCEELECWERRGNKHPVCAPKQ
>pi-Hi1b|pi-Hexatoxin-Hc1a_tsa-hi1a_HAHJ01000107.1.p1|Hadronyche_infensa
SKLTASLPIQIEYDQCQNMKFPSFEVMLLLVWSLTLYAVGDAEYEDLWENASDAKSSNAFVEAIQVKNHGKRNECIRKWLSCVDRKNDCCEGLECYKRRHSFEVCVPISGFCLVKWKQCDGRERDCCAGLECWKRRGNKSSVCAPIT*
>pi-Hi1c|pi-Hexatoxin-Hc1a_tsa-hi1a_HAHJ01000116.1.p1|Hadronyche_infensa
MKFPSFEVMLLVVWSLTLYAVGDAEYEDLWENASDAKSSNAFVEAIQVKSHGKRNECIRKWLSCVDRKNDCCEGLECYKRRHSFEVCVPISGFCLVKWKQCDGRERDCCAGLECWKRRGNKSSVCAPIT*
>pi-Hi3c|pi-Hexatoxin-Hc1b_tsa-hi1a_HAHJ01000277.1.p2|Hadronyche_cerberea
MKFPSFEVMLLLVLSLTLYAVGDAEYEDLWKNALDAKSSNAFVEAIQVKSHGKRNECIRKWLSCVDRKNDCCEGLECWKRRGNKSSVCVPIT*
>pi-Hc1a|pi-HxTx-Hc1a|Hadronyche_cerberea
 MKFPNFEVMLLLVWSLTLYAVGDAEYEDLWENASDAKSSNAFVEAIQVKSHGKRNECIRKWLSCVDRKNDCCEGLECYKRRHSFEVCVPISGFCLVKWKQCDGRERDCCAGLECWKRRGNKSSVCAPIT
>pi-Hc3a|pi-HxTx-Hc1b|Hadronyche_cerberea
 MKFPNFEVMLLLVWSLTLYAVGDAEYEDLWKNALDAKSSNAFVEAIQVKSHGKRNECIRKWLSCVDRKNDCCEGLECWKRRGNKSSVCAPIT
>U1-Hm1a|UniRef90_C0HKD0 Pi-theraphotoxin-Hm3a n=1 Tax=Heteroscodra maculata TaxID=268413 RepID=TX3A_HETMC|Heteroscodra_maculata
EPCIPKWKSCVNRHGDCCAGLECWKRRKSFEVCVPKV
>pi-Hi1a|UniRef90_A0A1L1QJU3 Pi-hexatoxin-Hi1a n=3 Tax=Hadronyche infensa TaxID=153481 RepID=TP1A_HADIN|Hadronyche_infensa
NECIRKWLSCVDRKNDCCEGLECYKRRHSFEVCVPIPGFCLVKWKQCDGRERDCCAGLECWKRSGNKSSVCAPIT
>U1-Hm1c|H_maculata.Trinity_TR32658_c1_g3_i1|len=761.p2|Heteroscodra_maculata
MKFFTFGVTLALMLANCVLSNEENEGVLRSLPKSASFFSPTEVFSLKGTEDKRQDCIPKREFCGSDGDCCAGLKCWKRRKSYEKICVPKV*
>U1-Hm1c|H_maculata.Trinity_TR76704_c0_g1_i1|len=382.p2|Heteroscodra_maculata
LDKQLCEDMKFFTFGVTLALMLANCVLSNEESEGVLRSLPKSASFSSPTEVFPLKGNEDKRQDCIPKWKSCVNRHGDCCAGLECWKRRKSFEVCVPKV*
