# Supplementary material for: Ancient origin and dynamic evolution of bivalent spider toxins
Source: Mol Biol Evol. 2026 Mar 24;43(5):msag076. doi: 10.1093/molbev/msag076 (PMC13172734; doi:10.1093/molbev/msag076)
Supplement: msag076_Supplementary_Data [file msag076_supplementary_data.zip › Araya_et_al_Ancient_origin_of_bivalent_toxin_SI_Data_S2_DkTx-like.fasta]

>DkTx D2|P0CH43.1 RecName: Full=Tau-theraphotoxin-Hs1a; Short=Tau-TRTX-Hs1a; AltName: Full=Double-knot toxin; Short=DkTx|Cyriopagopus_schmidti
DCAKEGEVCSWGKKCCDLDNFYCPMEFIPHCKKYKPYVPVTTNCAKEGEVCGWGSKCCHGLDCPLAFIPYCEKYRGRND
>U1-Ar1a|Acanthoscurria_rondoniae_TRINITY_DN71933_c0_g1_i1.p1|Acanthoscurria_rondoniae
PSFVILLAVILFASATANADKKEGDAMNSIPDLKHLNSIWDTLESERDDPHCAKPDQVCGWGKRCCGPDEYCPVGLIVWCKKYSYGRMDE*
>U1-Aj1a|Acanthoscurria_juruenicola_TRINITY_DN124475_c0_g1_i1.p1|Acanthoscurria_juruenicola
KNTMKFPSFVILLAVILFASATANADKKEGDAMNSIPDLKHLNSIWDTLESERDDPHCAKPDQVCGWGKRCCGPDEYCPVGLIVWCKKYSYGRMD
>U4-Pf24_partial|ARB50074.1 U4-theraphotoxin-Pf24, partial|Poecilotheria_formosa
ESERASACAKEGEVCGWGKRCCDLDNYYCPAGIVPFC
>U1-Cs1a|Cyriopagopus_schioedtei_SRR8944271_TRINITY_DN473_c0_g1_i1.p1|Cyriopagopus_schioedtei
GSLITYIAPFCNWEVLNPQSDPFLLLSACFIRILLGEIVNAMKLSSFSIALVGILFVSVPLFAEDENKDAMNSFLASNPSDEEISGDLESERDCAKEGEVCGWGKKCCDLDNYYCPTEFIPHCKKYKPYVPVTTNCAKEGEVCGWGSKCCHGLDCPLAFIPYCEKYRGRND*
>U1-Cs1b|Cyriopagopus_schioedtei_SRR8944271_TRINITY_DN473_c0_g1_i2.p1|Cyriopagopus_schioedtei
SNTFLLLSTCFIWILLGEVDNAMKLSSFSIALVGILFVSVPLFAEDENKDAMNSFLASNPSDEEISSDLESERDCAKEGEVCGWGKKCCDLDNYYCPTEFIPHCKKYKPYVPVTTNCAKEGEVCGWGSKCCHGLDCPLAFIPYCEKYRGRND*
>U1-Os1a|Omothymus_sp._Hati_Hati_SRR8944281_TRINITY_DN189865_c0_g1_i1.p1|Omothymys_sp.
MKLSSFAIALVGILFVSVPLFAEDENKDAMNSFLASNPSDEEISGDLESERDCANEGELCSWGKICCDLENYYCPMEFAPYCTKYKPYVPLTENCAKEGEVCGWGSKCCHGLDCPMAFIPYCERYRGRND*
>U1-Pv2a|Poecilotheria_vittata_SRR8944269_TRINITY_DN1900_c0_g1_i20.p3|Poecilotheria_vittata
MKLSSFAITPLVVILFVGVPLFAEEENRDAVSSFLASNPSDEEMRDLESERASDCAGEGEVCGWGKICCDLDNYYCPLGFIPYCTKYKPYVPETENCAKRGELCGWGSRCCHDLYCPAAIVAYCEP*
>U1-Hh1c|Haplopelma_hainanum_TRINITY_DN62_c0_g1_i2.p1|Haplopelma_hainanum
MTNTSFNVFCFNFRNCAKEGEVCGWGSKCCHGLDCPMAFIPYCEKYRGRSD*
>U1-Hh2a|Haplopelma_hainanum_TRINITY_DN62_c0_g1_i3.p1|Haplopelma_hainanum
LENTTADLVKQKSYSNSISLCTVNQVDGLNRCSRCNKLFTVGKSGSLITYIVPFFSWEVLNPQSDPYLLLPTCFIRILLGEVDNAMILSSFAIALVGILFVSVPLFAEDENKDAMNSFLASNPSDEEISSDLESEKSDCAKEGEVCGWGDICCDLKNYYCPTEFVPRCKKYKPYVPLTENCAKEGEVCGWGSKCCHGLDCPMAFIPYCEKYRGRSD*
>U1-Hh2c|Haplopelma_hainanum_1_TRINITY_DN517_c0_g2_i2.p1|Haplopelma_hainanum
QLFAELKNTTADLVKQKSYSNSISLCTVNQVDGLNRCSRCNKLFTVGKSGSLITYIVPFFSWEVLNPQSDPYLLLPTCFIRILLGEVDNAMILSSFAIALVGILFVSVPLFAEDENKDAMNSFLASNPSDEEISSDLESEKSDCAKEGEVCGWGDICCDLKNYYCPTEFVPRCKKYKPYVPLTENCAKEGEVCGWGSKCCHGLDCPMAFIPYCEKYRGRSD*
>U1-Hh2d|Haplopelma_hainanum_TRINITY_DN2029_c0_g2_i11.p1|Haplopelma_hainanum
MSADFYTSNERLLRVFLLIAIPTDLLASDELVIVELKDSKRRFKLQIKLQYHRSLSLSEVDNAMILSSFAIALVGILFVSVPLFAEDENKDAMNSFLASNPSDEEISSDLESEKSDCAKEGEVCGWGDICCDLKNYYCPTEFVPRCKKYKPYVPLTENCAKEGEVCGWGSKCCHGLDCPMAFIPYCEKYRGRSD*
>U1-Hh2b|Haplopelma_hainanum_TRINITY_DN2029_c0_g2_i9.p1|Haplopelma_hainanum
MILSSFAIALVGILFVSVPLFAEDENKDAMNSFLASNPSDEEISSDLESEKSDCAKEGEVCGWGDICCDLKNYYCPTEFVPRCKKYKPYVPLTENCAKEGEVCGWGSKCCHGLDCPMAFIPYCEKYRGRSGGATKIFCLSLSLDEVVGGRFYIST
>U1-Hh2f|Haplopelma_hainanum_TRINITY_DN2029_c1_g1_i37.p1|Haplopelma_hainanum
DLCVQSTHGKPTYLASRLSQVLASDGKLALVGILFVSVPLFAEDENKDAMNSFLASNPSDEEISSDLESEKSDCAKEGEVCGWGDICCDLKNYYCPTEFVPRCKKYKPYVPLTENCAKEGEVCGWGSKCCHGLDCPMAFIPYCEKYRGRSD*
>U1-Hh2e|Haplopelma_hainanum_TRINITY_DN2029_c1_g1_i39.p1|Haplopelma_hainanum
YGFQLLLILFYHLRRNRNLLPGILSSFAIALVGILFVSVPLFAEDENKDAMNSFLASNPSDEEISSDLESEKSDCAKEGEVCGWGDICCDLKNYYCPTEFVPRCKKYKPYVPLTENCAKEGEVCGWGSKCCHGLDCPMAFIPYCEKYRGRSD*
>U1-Hh1b|Haplopelma_hainanum_1_TRINITY_DN517_c0_g2_i1.p1|Haplopelma_hainanum
QLFAELKNTTADLVKQKSYSNSISLCTVNQVDGLNRCSRCNKLFTVGKSGSLITYIVPFFSWEVLNPQSDPYLLLPTCFIRILLGEVDNAMILSSFAIALVGILFVSVPLFAEDENKDAMNSFLASNPSDEEISSDLESEKSDCAKEGEVCGWGDICCDLKNYYCPTEFVPRCKKYKPYVPLTE
>U1-Pv1a|Poecilotheria_vittata_SRR8944269_TRINITY_DN1900_c0_g2_i2.p1|Poecilotheria_vittata
MKLSSFAITPLVVILFVGVPLFAEEENRDAVSSFLASNPSDEEMRDLESERASDCAGEGEVCGWGKICCDLDNYYCPLGFIPYCTKYKPYVPETE*
>U1-Hh1a|Haplopelma_hainanum_TRINITY_DN2029_c0_g2_i3.p1|Haplopelma_hainanum
MILSSFAIALVGILFVSVPLFAEDENKDAMNSFLASNPSDEEISSDLESEKSDCAKEGEVCGWGDICCDLKNYYCPTEFVPRCKKYKPYVPLTE*
>U1-Ch1a|Chos-VG_trinity.Trinity_TRINITY_DN2442_c0_g1_i24.p1|Citharognathus_hosei
MKLSSFSIALVGILFASVPLFAEEENKDAMNSFLASNPSDEEISGDLESERDCAKEGEVCGWGKKCCDLKNYYCPTEFIPHCKKYKPYVPVTTNCAKEGEVCGWGSKCCHGLDCPLAFIPYCEKYRGRND*
>U1-Ch2a|Chos-VG_trinity.Trinity_TRINITY_DN2442_c0_g1_i26.p2|Citharognathus_hosei
MNKHSGVLTSSCGGWFYDQRRPLHVIRKLSLIQWHFSSYSLCINFDKIWHRYHLSFKVLCFDFRDCANEGEVCSWGKICCDLENYYCPMEFVPYCTKYKPYVPLTENCAKEGEVCGWGSKCCHGLDCPLGFIPYCERY*
