# Supplementary material for: Ancient origin and dynamic evolution of bivalent spider toxins
Source: Mol Biol Evol. 2026 Mar 24;43(5):msag076. doi: 10.1093/molbev/msag076 (PMC13172734; doi:10.1093/molbev/msag076)
Supplement: msag076_Supplementary_Data [file msag076_supplementary_data.zip › revision_Supplementary_Tables_Araya_et_al_Ancient_Origin_of_bivalent_toxin.revised.xlsx]

## Sheet: SI Table S1
SI Table S1: Evaluation of H. cerberea genome assembly. A) Overview of assembly metrics outputted from gfastats. B) BUSCO gene completeness statistics from the H. cerberea assembly. C) Comparison of assembly statistics for available genome assemblies for Mygalomorphae and Mesothelae. D) Summary of PacBio sequencing statistics.
SI Table S1A
Assembly metric		Value
Number of contigs		35314
Total contig length (bp)		7791794992
Avg. contig length		220 643.23
N50 contig (bp)		421212
L50 contig		4623
Largest contig (bp)		7506664
Smallest contig (bp)		8768
GC content (%)		39.90
SI Table S1B
Data		Complete / total searched		CS		CD		Fragmented		Missing
H. cerberea assembly		2 697 / 2 934 (92.0%)		2 176 (74.2%)		521 (17.8%)		107 (3.6%)		130 (4.4%)
Protein-coding genes		2 139 / 2 934 (72.9%)		1 888 (64.3%)		251 (8.6%)		96 (3.3%)		699 (23.8%)
SI Table S1C
															BUSCO (%, arachnida_odb10, n=2,934)
Taxon ID	Scientific name	Assembly ID	Reference	Contig count	Scaffold count	Chromsome count	GC %	Assembly level	Assembly span	Contig N50 (Mb)	Scaffold N50 (Mb)	Genome goverage	Sequencing technology		Complete	CS	CD	Fragmented	Missing	Protein-coding genes
1184495	Pterinochilus murinus	GCA_053477515.1	Zhang, Y., Li, F., Jin, P. et al. Chromosome-scale genome and lncRNA annotation of the Orange Baboon Tarantula (Pterinochilus murinus). Sci Data (2026). https://doi.org/10.1038/s41597-025-06507-2	16770	1150	22	40	Chromosome	4686369700	1.5	274.9	32x	PacBio Sequel		96.2	89.0	7.2	1.4	2.4	40403
1284180	Aptostichus stephencolberti	GCA_051312355.1	NA	3007	551	NA	40.5	Scaffold	3633647938	2.6	62.2	36x	PacBio Sequel; Illumina NovaSeq; Dovetail Omni-C		94.5	86.3	8.2	1.3	4.2	NA
3395887	Atypus sp. ZY-2024a	GCA_054135865.1	NA	1161	296	21	34	Chromosome	861121926	3.7	42.8	30x	PacBio		94.0	88.4	5.6	1.5	4.5	NA
3034272	Chaetopelma lymberakisi	GCA_964291345.1	NA	3090	2067	33	41.5	Chromosome	5029509981	10.4	161.8	20x	PacBio,Arima		95.4	88.9	6.5	1.4	3.2	NA
1518524	Macrothele cretica	GCA_964417605.2	NA	2971	642	47	40.5	Chromosome	3980117677	3.6	95.6	20x	PacBio,Arima		96.2	89.5	6.7	1.6	2.2	NA
2065426	Macrothele yani	GCA_039090855.1	You, Y., Tang, Y., Yin, W., Liu, X., Gao, P., Zhang, C., Tembrock, L. R., Zhao, Y., & Yang, Z. (2024). From genome to proteome: Comprehensive identification of venom toxins from the Chinese funnel-web spider (Macrothelidae: Macrothele yani). International	1943	432	46	40	Chromosome	6793089806	19.5	156.2	114x	Nanopore; BGI; Hi-C		95.5	89.4	6.1	2.1	2.4	39687
197039	Ryuthela nishiharai	GCA_038380435.1	Schöneberg, Y., Audisio, T. L., Ben Hamadou, A., Forman, M., Král, J., Kořínková, T., Líznarová, E., Mayer, C., Prokopcová, L., Krehenwinkel, H., Prost, S., & Kennedy, S. (2025). Three Novel Spider Genomes Unveil Spidroin Diversification and Hox Cluster A	2521	1711	NA	38.5	Scaffold	3100000000	12.9	77.1	39x	PacBio Sequel II HiFi		97.1	89.7	7.4	1.2	1.7	NA
SI Table S1D
PacBio Sequencing stats			1st SMRT cell		2nd SMRT cell		Combined
Number of reads*			15772962		14552043		30325005
Avg. polymerase read length (kb)*			55.18		39.25		47.22
Total number of polymerase bases (Gb)*			870		570		1440
Base Quality ≥ Q30 (%)*			94.51		94.44		94.48
Number of HiFi reads			1474884		2607306		4082190
Mean HiFi read length (kb)			12.27		12.21		12.24
HiFi yield (Gb)			18.09		31.83		49.92
*Numbers from 1st SMRT cell are reported before demultiplexing, because the round was shared with a different sample.

## Sheet: SI Table S2
SI Table S2: Overview of ICK-encoding genes in H. cerberea. Gene name (classification) from best hits with either BLAST or Foldseek. Genes that were removed following processing are highlighted in orange.
SI Table S2
Gene ID		Name (best BLAST hit)		Braker ID	Contig	Direction	Gene Start	Gene End	Num exons	Intron phase		Signal pep		Propep		Mature pep		Protein in venom	Duplicate (removed)
										1st intron	2nd intron
Unc_ICK-1		Unknown ICK		g10301.t1	ptg011434l	Forward	407920	436646	3	1	2	407920-408001		421595-421697		436550-436646		No	No
Omega-Hexatoxin-Hi2b_Asp2a-1		omega-Hexatoxin-Hi2b / Asp2a		g10550.t1	ptg011936l	Forward	127358	148529	3	1	2	127358-127439		134238-134328		148406-148529		Yes	No
Omega-Hexatoxin-Hc2b_1		omega-Hexatoxin-Hc2b_1		g10664.t1	ptg012144l	Reverse	83517	115801	3	1	2	115720-115801		98156-98246		83517-83649		No	Yes
Unc_ICK-2		Unknown ICK		g1119.t1	ptg000643l	Forward	359183	373508	3	1	2	359183-359267		362078-362138		373382-373508		No	No*
Unc_ICK-3		Unknown ICK		g1122.t1	ptg000644l	Forward	348448	364022	3	1	2	348448-348532		351323-351383		363896-364022		No	Yes
Unc_ICK-4		Unknown ICK		g11250.t1	ptg013668l	Reverse	82682	96783	3	1	2	96699-96783		93837-93897		82682-82808		No	No*
U12-Hexatoxin-Hi1a		U12-Hexatoxin-Hi1a		g11655.t1	ptg014772l	Forward	5117	21829	2	NA	2	NA		5117-5256		21703-21829		No	Yes
U14-Hexatoxin-Hc1a_1-1		U14-Hexatoxin-Hc1a_1		g13482.t1	ptg021544l	Reverse	10239	18077	3	1	2	18011-18077		15509-15677		10239-10371		Yes	No**
U15-Hexatoxin-Hi1a_6		U15-Hexatoxin-Hi1a_6		g13483.t1	ptg021544l	Reverse	54122	65316	3	1	2	65250-65316		61957-62104		54122-54245		Yes	No
U26-Hexatoxin-Hc1g_1		U26-Hexatoxin-Hc1g_1		g13484.t1	ptg021544l	Reverse	103305	121622	3	1	2	121556-121622		115113-115254		103305-103431		Yes	No
Unc_ICK-5		Unknown ICK		g13766.t1	ptg023077l	Reverse	14981	34244	3	1	2	34199-34244		30652-30712		14981-15107		No	No*
Omega_kappa-Hexatoxin-Hv1g		Omega/kappa-Hexatoxin-Hv1g		g1381.t1	ptg000787l	Forward	1239562	1249960	3	1	2	1239562-1239649		1242729-1242813		1249855-1249960		Yes	No
Unc_ICK-6		Unknown ICK		g13839.t1	ptg023587l	Reverse	62218	81974	3	1	2	81890-81974		75542-75602		62218-62344		No	No
Unc_ICK-7		Unknown ICK		g14064.t1	ptg025061l	Reverse	13503	30701	3	1	2	30617-30701		26094-26148		13503-13635		No	Yes
Delta-Hexatoxin-Hi1a_11		delta-Hexatoxin-Hi1a_11		g14371.t1	ptg028776l	Forward	6496	26667	3	1	2	6496-6562		18313-18460		26535-26667		Yes	Yes
Ao1a-like-Tx		Hemocyte-derived AMP/Hemocyte-derived agatoxin-like peptide		g14427.t1	ptg029348l	Reverse	21238	75470	3	1	2	75380-75470		55079-55136		21238-21376		No	No
Unc_ICK-8		Unknown ICK		g14723.t1	ptg034686l	Reverse	302	17036	3	1	2	16952-17036		13410-13470		302-428		No	Yes
U21-Hexatoxin-Hc1a		U21-Hexatoxin-Hc1a		g1963.t1	ptg001124l	Reverse	127559	157541	3	1	2	157469-157541		138685-138766		127559-127790		No	No
pi-Hexatoxin-Hc1a		pi-Hexatoxin-Hc1a		g1964.t1	ptg001124l	Reverse	179907	198063	3	1	2	197982-198063		186913-186994		179907-180132		Yes	No
Omega-Hexatoxin-Hi2b_Hi2a		Omega-Hexatoxin-Hi2b / Hi2a		g3717.t1	ptg002227l	Reverse	644163	676072	3	1	2	675991-676072		662567-662657		644163-644286		No	No
U4-Hexatoxin-Hi1a		U4-Hexatoxin-Hi1a		g6231.t1	ptg004684l	Forward	32461	54841	3	1	2	32461-32527		51878-51917		54658-54841		Yes	No
U21-Hexatoxin-HI1a-1		U21-Hexatoxin-HI1a		g6232.t1	ptg004684l	Reverse	71300	90496	3	1	2	90427-90496		80527-80569		71300-71465		Yes	No**
U21-Hexatoxin-HI1a-2		U21-Hexatoxin-HI1a		g6233.t1	ptg004684l	Forward	120930	134255	3	1	2	120930-120999		128764-128806		134090-134255		Yes	No
Omega-Hexatoxin-Hi2b		omega-Hexatoxin-Hi2b		g6934.t1	ptg005541l	Reverse	130415	151578	3	1	2	151497-151578		144560-144650		130415-130538		Yes	No**
Omega-Hexatoxin-Hi2b_Asp2a-2		OMEGA-Hexatoxin-Hi2b / Asp2a		g7607.t1	ptg006531l	Forward	98991	123337	3	1	2	98991-99081		113508-113598		123205-123337		No	No
Unc_ICK-9		Unknown ICK		g7616.t1	ptg006544l	Forward	42089	72376	3	1	2	42089-42170		55561-55663		72280-72376		No	Yes
Delta-Hexatoxin-Hv1a		delta-Hexatoxin-Hi1a		g8929.t1	ptg008652l	Forward	183937	204712	3	1	2	183937-184003		197106-197253		204580-204712		Yes	No
Delta-Hexatoxin-Hi1a_11-1		delta-Hexatoxin-Hi1a_11-1		g14755.t1	ptg008652l	Forward	320985	341257	3	1	2	320985-321051		332900-333047		341125-341257		Yes	No
Delta-Hexatoxin-Hi1a_11-2		delta-Hexatoxin-Hi1a_11-2		g8930.t1	ptg008652l	Forward	256692	278608	3	1	2	256692-256758		269064-269211		278473-278608		Yes	No
Unc_ICK-10		Unknown ICK		g9586.t1	ptg009912l	Reverse	49460	71745	3	1	2	71709-71745		64561-64651		49460-49556		No	No
pi-Hexatoxin-Hc1b		pi-Hexatoxin-Hc1b (Hc3a)		g14756.t1	ptg006199l	Reverse	120239	137246	3	1	2	137165-137246		130578-130659		120239-120353		Yes	No
U3-Hexatoxin-Hc1a		U3-Hexatoxin-Hc1a		g14758.t1	ptg000215l	Reverse	665139	688936	3	1	2	688861-688936		676743-676797		665139-665259		NA	No
Omega-Hexatoxin-Hc2a_1		Omega-Hexatoxin-Hc2a_1		g14759.t1	ptg000401l	Reverse	484173	511684	3	1	2	511603-511684		499596-499686		484173-484296		Yes	No*
Omega-Hexatoxin-Hc2c_2		Omega-Hexatoxin-Hc2c_2		g14760.t1	ptg000401l	Forward	623389	654044	3	1	2	623389-623470		645550-645640		653912-654044		Yes	No
Omega-Hexatoxin-Asp2b-1		Omega-Hexatoxin-Asp2b		g14761.t1	ptg001630l	Forward	74392	100573	3	1	2	74392-74473		81239-81329		100450-100573		Yes	No
Omega-Hexatoxin-Asp2b-2		Omega-Hexatoxin-Asp2b		g9749.t1	ptg010233l	Reverse	162792	188417	3	1	2	188336-188417		177504-177594		162792-162924		No	No*
U19-Hexatoxin-Hi1a		U19-Hexatoxin-Hi1a		g14762.t1	ptg010605l	Forward	10651	24741	3	1	2	10651-10717		16315-16483		24609-24741		Yes	No
U3-Hexatoxin-Hi1a		U3-Hexatoxin-Hi1a		g10199.t1	ptg011218l	Forward	58454	73208	3	1	2	58454-58535		62066-62135		72998-73208		Yes	No
U14-Hexatoxin-Hf1ao_1		U14-Hexatoxin-Hf1ao_1		g10200.t1	ptg011218l	Forward	106073	126243	3	1	2	106073-106154		111513-111582		126069-126243		Yes	No
U18-Hexatoxin-Hi1a		U18-Hexatoxin-Hi1a		g10790.t1	ptg012466l	Forward	274065	315773	3	1	2	274065-274143		304795-304852		315641-315773		Yes	No
Omega-Hexatoxin-Ar1b-1		Omega-Hexatoxin-Ar1b		g14763.t1	ptg012768l	Reverse	63286	77746	3	1	2	77680-77746		70687-70732		63286-63394		No	No*
U14-Hexatoxin-Hc1a_1-2		U14-Hexatoxin-Hc1a_1		g14764.t1	ptg019373l	Reverse	108978	118202	3	1	2	118136-118202		114129-114297		108978-109110		Yes	No*
U35-Hexatoxin-Hc1a_1-1		U35-Hexatoxin-Hc1a_1		g13352.t1	ptg020851l	Forward	25693	57946	3	1	2	25693-25768		38569-38626		57829-57946		No	No
Omega-Hexatoxin-Ar1b-2		Omega-Hexatoxin-Ar1b		g14765.t1	ptg021989l	Forward	3218	20720	3	1	2	3218-3284		7414-7459		20612-20720		No	No*
U31-Hexatoxin-Hc1c_1		U31-Hexatoxin-Hc1c_1		g14766.t1	ptg027405l	Reverse	157755	180478	3	1	2	180403-180478		160898-160979		157755-157956		Yes	No
Unc_ICK-11		Unc_ICK-11		g14767.t1	ptg010015l	Forward	115085	132277	3	1	2	115085-115169		119639-119693		132145-132277		No	No
Omega-Hexatoxin-Asp2b-3		Omega-Hexatoxin-Asp2b		g14768.t1	ptg001519l	Reverse	487281	508456	3	1	2	508375-508456		501428-501518		487281-487404		Yes	No**
Omega-Hexatoxin-Hf2c_1		Omega-Hexatoxin-Hf2c_1		g14769.t1	ptg015670l	Forward	66528	100012	3	1	2	66528-66609		81500-81590		99895-100012		No	No
U35-Hexatoxin-Hc1a_1-3		U35-Hexatoxin-Hc1a_1		g14757.t1	ptg012466l	Forward	334183	394300	3	1	2	334183-334279		375171-375228		394180-394300		No	No
*Collinearity with other contig, but low identity or fragmented.
**Only ICK gene region is collinear, not rest of contig.

## Sheet: SI Table S3
SI Table S3: Descriptive statistics of TE orders (count, mean, SD, median, min, max) in the TE libraries from H. cerberea, (i) raw library from RepeatModeler2, (ii) processed non-redundant library from TEtrimmer, and (iii) final curated TE library used to mask the H. cerberea assembly.
SI Table S3
	Raw RepeatModeler2						TEtrimmer						Final curated
Order	Count	Mean (bp)	SD (bp)	Median (bp)	Min (bp)	Max (bp)	Count	Mean (bp)	SD (bp)	Median (bp)	Min (bp)	Max (bp)	Count	Mean (bp)	SD (bp)	Median (bp)	Min (bp)	Max (bp)
LTR	316	1 995.15	2 462.41	879	103	14096	394	5 131.91	4 492.04	4093	195	18951	401	5 082.65	4 481.80	3949	195	18951
TRIM	NA	NA	NA	NA	NA	NA	NA	NA	NA	NA	NA	NA	5	793.40	420.16	777	422	1470
LINE	155	1 544.54	1 423.14	1093	70	7538	380	4 975.16	4 810.09	3103	179	29099	385	5 017.22	4 783.12	3207	179	29099
SINE	NA	NA	NA	NA	NA	NA	NA	NA	NA	NA	NA	NA	NA	NA	NA	NA	NA	NA
Penelope	41	841.73	630.25	740	59	3563	106	3 207.75	4 162.54	1592	312	19786	107	3 170.31	4 152.88	1581	312	19786
DNA	795	1 240.29	1 259.50	875	78	14096	1602	4 029.35	4 618.87	1672	167	21053	1589	4 042.47	4 632.62	1668	167	21053
MITE	NA	NA	NA	NA	NA	NA	NA	NA	NA	NA	NA	NA	6	559.83	64.31	586	434	603
Helitron	12	1 925.08	2 340.82	1032	279	7847	22	4 413.64	5 019.59	2620	242	19933	22	4 413.64	5 019.59	2620	242	19933
Maverick	18	3 865.94	3 271.77	2864	256	14096	42	9 752.36	3 358.80	9472	4057	16418	42	9 752.36	3 358.80	9472	4057	16418

## Sheet: SI Table S4
SI Table S4: Repeat content in the H. cerberea assembly after masking with the manually curated de novo TE library from H. cerberea.
SI Table S4
Group			Num. elements	Coverage (Mb)	Coverage (%)
Unknown			3202781	779.9	10.01
DNA			8112274	3 326.7	42.69
LTR			905779	549.2	12.44
LINE			1963006	969.6	7.05
Total interspersed repeatsa			14183840	5 599.3	71.86
Tandem repeats			869726	50.0	0.64
Total			15053566	5 675.3b	72.84b
aTotal of all annotated interspersed repeats (Class I, Class II and Unknown).
bBases masked by RepeatMasker.

## Sheet: SI Table S5
SI Table S5: Overview of raw RNA datasets used for Aranea transcriptomes. The table shows all metadata from the downloaded raw RNA seq data from SRA for venom gland transcriptomes in all of Aranea, including whole body transcriptomes from Mygalomorphae and RNAseq data generated in this study.
SI Table S5
Infraorder		Family		Genus	Species	Entry name		SRA ID		Reference	Tissue	Num bases		Instrument		LibraryLayout	AvgSpotLen	Platform	Sex	Life stage	Passed filtering
Araneamorphae		Agelenidae		Agelena	koreana	Agelena koreana		SRR18088091		Shin MK et al., "Designing a Novel Functional Peptide With Dual Antimicrobial and Anti-inflammatory Activities via in Silico Methods.", Front Immunol, 2022;13:821070	Venom Gland	6614679424		HiSeq X Ten		PAIRED	302	ILLUMINA	NA	NA	Yes
Araneamorphae		Agelenidae		Agelena	koreana	Agelena koreana		SRR18088092		Shin MK et al., "Designing a Novel Functional Peptide With Dual Antimicrobial and Anti-inflammatory Activities via in Silico Methods.", Front Immunol, 2022;13:821070	Venom Gland	7558067326		HiSeq X Ten		PAIRED	302	ILLUMINA	NA	NA	Yes
Araneamorphae		Agelenidae		Agelena	koreana	Agelena koreana		SRR18088093		Shin MK et al., "Designing a Novel Functional Peptide With Dual Antimicrobial and Anti-inflammatory Activities via in Silico Methods.", Front Immunol, 2022;13:821070	Venom Gland	6960716158		HiSeq X Ten		PAIRED	302	ILLUMINA	NA	NA	Yes
Araneamorphae		Agelenidae		Agelenopsis	naevia	Agelenopsis naevia		SRR3359451		NA	Venom Gland	1684799320		NextSeq 500		PAIRED	150	ILLUMINA	Pooled Male And Female	Adult	No
Araneamorphae		Araneidae		Argiope	bruennichi	Argiope bruennichi		SRR11833482		NA	Venom Gland	40245467676		Illumina HiSeq 2500		PAIRED	302	ILLUMINA	Female	Adult	Yes
Araneamorphae		Cicurinidae		Cicurina	travisae	cicurina travisae		SRR8944272		NA	Whole Body	3998919300		Illumina HiSeq 4000		PAIRED	300	ILLUMINA	NA	NA	Yes
Araneamorphae		Ctenidae		Anahita	punctulata	Anahita punctulata		SRR10414003		Cole, T. J. (2021). Molecular Evolution of Venom Proteins in Ctenidae (Order: Araneae) Spiders (Order No. 28667285). Available from ProQuest Dissertations & Theses Global. (2553205903). https://www.proquest.com/dissertations-theses/molecular-evolution-ven	Venom Gland	4612170000		Illumina HiSeq 2500		PAIRED	200	ILLUMINA	Male	Adult	Yes
Araneamorphae		Ctenidae		Ctenus	captiosus	Ctenus captiosus		SRR10413998		Cole, T. J. (2021). Molecular Evolution of Venom Proteins in Ctenidae (Order: Araneae) Spiders (Order No. 28667285). Available from ProQuest Dissertations & Theses Global. (2553205903). https://www.proquest.com/dissertations-theses/molecular-evolution-ven	Venom Gland	11559977018		Illumina NovaSeq 6000		PAIRED	202	ILLUMINA	Female	Adult	Yes
Araneamorphae		Ctenidae		Ctenus	captiosus	Ctenus captiosus		SRR10414000		Cole, T. J. (2021). Molecular Evolution of Venom Proteins in Ctenidae (Order: Araneae) Spiders (Order No. 28667285). Available from ProQuest Dissertations & Theses Global. (2553205903). https://www.proquest.com/dissertations-theses/molecular-evolution-ven	Venom Gland	16906081344		Illumina NovaSeq 6000		PAIRED	202	ILLUMINA	Male	Adult	Yes
Araneamorphae		Ctenidae		Ctenus	captiosus	Ctenus captiosus		SRR10414001		Cole, T. J. (2021). Molecular Evolution of Venom Proteins in Ctenidae (Order: Araneae) Spiders (Order No. 28667285). Available from ProQuest Dissertations & Theses Global. (2553205903). https://www.proquest.com/dissertations-theses/molecular-evolution-ven	Venom Gland	11443384032		Illumina NovaSeq 6000		PAIRED	202	ILLUMINA	Female	Adult	Yes
Araneamorphae		Ctenidae		Ctenus	captiosus	Ctenus captiosus		SRR10414002		Cole, T. J. (2021). Molecular Evolution of Venom Proteins in Ctenidae (Order: Araneae) Spiders (Order No. 28667285). Available from ProQuest Dissertations & Theses Global. (2553205903). https://www.proquest.com/dissertations-theses/molecular-evolution-ven	Venom Gland	14092859058		Illumina NovaSeq 6000		PAIRED	202	ILLUMINA	Male	Adult	Yes
Araneamorphae		Ctenidae		Ctenus	exlineae	Ctenus exlineae		SRR10414004		Cole, T. J. (2021). Molecular Evolution of Venom Proteins in Ctenidae (Order: Araneae) Spiders (Order No. 28667285). Available from ProQuest Dissertations & Theses Global. (2553205903). https://www.proquest.com/dissertations-theses/molecular-evolution-ven	Venom Gland	6252499400		Illumina HiSeq 2500		PAIRED	200	ILLUMINA	Female	Adult	Yes
Araneamorphae		Ctenidae		Ctenus	exlineae	Ctenus exlineae		SRR10414005		Cole, T. J. (2021). Molecular Evolution of Venom Proteins in Ctenidae (Order: Araneae) Spiders (Order No. 28667285). Available from ProQuest Dissertations & Theses Global. (2553205903). https://www.proquest.com/dissertations-theses/molecular-evolution-ven	Venom Gland	4528116800		Illumina HiSeq 2500		PAIRED	200	ILLUMINA	Male	Adult	Yes
Araneamorphae		Ctenidae		Ctenus	exlineae	Ctenus exlineae		SRR10414006		Cole, T. J. (2021). Molecular Evolution of Venom Proteins in Ctenidae (Order: Araneae) Spiders (Order No. 28667285). Available from ProQuest Dissertations & Theses Global. (2553205903). https://www.proquest.com/dissertations-theses/molecular-evolution-ven	Venom Gland	5957594800		Illumina HiSeq 2500		PAIRED	200	ILLUMINA	Female	Adult	Yes
Araneamorphae		Ctenidae		Ctenus	exlineae	Ctenus exlineae		SRR10414007		Cole, T. J. (2021). Molecular Evolution of Venom Proteins in Ctenidae (Order: Araneae) Spiders (Order No. 28667285). Available from ProQuest Dissertations & Theses Global. (2553205903). https://www.proquest.com/dissertations-theses/molecular-evolution-ven	Venom Gland	5449225800		Illumina HiSeq 2500		PAIRED	200	ILLUMINA	Female	Adult	Yes
Araneamorphae		Ctenidae		Ctenus	exlineae	Ctenus exlineae		SRR10414008		Cole, T. J. (2021). Molecular Evolution of Venom Proteins in Ctenidae (Order: Araneae) Spiders (Order No. 28667285). Available from ProQuest Dissertations & Theses Global. (2553205903). https://www.proquest.com/dissertations-theses/molecular-evolution-ven	Venom Gland	3461289000		Illumina HiSeq 2500		PAIRED	200	ILLUMINA	Male	Adult	Yes
Araneamorphae		Ctenidae		Ctenus	hibernalis	Ctenus hibernalis		SRR10413994		Cole, T. J. (2021). Molecular Evolution of Venom Proteins in Ctenidae (Order: Araneae) Spiders (Order No. 28667285). Available from ProQuest Dissertations & Theses Global. (2553205903). https://www.proquest.com/dissertations-theses/molecular-evolution-ven	Venom Gland	13666189400		Illumina HiSeq 2500		PAIRED	200	ILLUMINA	Male	Adult	Yes
Araneamorphae		Ctenidae		Ctenus	hibernalis	Ctenus hibernalis		SRR10413995		Cole, T. J. (2021). Molecular Evolution of Venom Proteins in Ctenidae (Order: Araneae) Spiders (Order No. 28667285). Available from ProQuest Dissertations & Theses Global. (2553205903). https://www.proquest.com/dissertations-theses/molecular-evolution-ven	Venom Gland	11464261600		Illumina HiSeq 2500		PAIRED	200	ILLUMINA	Female	Adult	Yes
Araneamorphae		Ctenidae		Ctenus	hibernalis	Ctenus hibernalis		SRR10413996		Cole, T. J. (2021). Molecular Evolution of Venom Proteins in Ctenidae (Order: Araneae) Spiders (Order No. 28667285). Available from ProQuest Dissertations & Theses Global. (2553205903). https://www.proquest.com/dissertations-theses/molecular-evolution-ven	Venom Gland	16392430800		Illumina HiSeq 2500		PAIRED	200	ILLUMINA	Female	Adult	Yes
Araneamorphae		Ctenidae		Ctenus	hibernalis	Ctenus hibernalis		SRR10413997		Cole, T. J. (2021). Molecular Evolution of Venom Proteins in Ctenidae (Order: Araneae) Spiders (Order No. 28667285). Available from ProQuest Dissertations & Theses Global. (2553205903). https://www.proquest.com/dissertations-theses/molecular-evolution-ven	Venom Gland	18686853000		Illumina HiSeq 4000		PAIRED	200	ILLUMINA	Female	Adult	Yes
Araneamorphae		Ctenidae		Isoctenus	ordinario	Isoctenus ordinario		SRR10413992		Cole, T. J. (2021). Molecular Evolution of Venom Proteins in Ctenidae (Order: Araneae) Spiders (Order No. 28667285). Available from ProQuest Dissertations & Theses Global. (2553205903). https://www.proquest.com/dissertations-theses/molecular-evolution-ven	Venom Gland	12144612084		Illumina NovaSeq 6000		PAIRED	202	ILLUMINA	Female	Adult	Yes
Araneamorphae		Ctenidae		Isoctenus	sp.	Isoctenus sp. TJC-2019		SRR10413993		Cole, T. J. (2021). Molecular Evolution of Venom Proteins in Ctenidae (Order: Araneae) Spiders (Order No. 28667285). Available from ProQuest Dissertations & Theses Global. (2553205903). https://www.proquest.com/dissertations-theses/molecular-evolution-ven	Venom Gland	13806778376		Illumina NovaSeq 6000		PAIRED	202	ILLUMINA	Female	Adult	Yes
Araneamorphae		Ctenidae		Leptoctenus	byrrhus	Leptoctenus byrrhus		SRR10413987		Cole, T. J. (2021). Molecular Evolution of Venom Proteins in Ctenidae (Order: Araneae) Spiders (Order No. 28667285). Available from ProQuest Dissertations & Theses Global. (2553205903). https://www.proquest.com/dissertations-theses/molecular-evolution-ven	Venom Gland	4965293000		Illumina HiSeq 2500		PAIRED	200	ILLUMINA	Male	Adult	Yes
Araneamorphae		Ctenidae		Leptoctenus	byrrhus	Leptoctenus byrrhus		SRR10413988		Cole, T. J. (2021). Molecular Evolution of Venom Proteins in Ctenidae (Order: Araneae) Spiders (Order No. 28667285). Available from ProQuest Dissertations & Theses Global. (2553205903). https://www.proquest.com/dissertations-theses/molecular-evolution-ven	Venom Gland	5345108800		Illumina HiSeq 2500		PAIRED	200	ILLUMINA	Female	Adult	Yes
Araneamorphae		Ctenidae		Leptoctenus	byrrhus	Leptoctenus byrrhus		SRR10414009		Cole, T. J. (2021). Molecular Evolution of Venom Proteins in Ctenidae (Order: Araneae) Spiders (Order No. 28667285). Available from ProQuest Dissertations & Theses Global. (2553205903). https://www.proquest.com/dissertations-theses/molecular-evolution-ven	Venom Gland	5438770600		Illumina HiSeq 2500		PAIRED	200	ILLUMINA	Male	Adult	Yes
Araneamorphae		Ctenidae		Phoneutria	boliviensis	Phoneutria boliviensis		SRR21150788		Ramírez, D. S., Alzate, J. F., Simone, Y., van der Meijden, A., Guevara, G., Franco Pérez, L. M., González-Gómez, J. C., & Prada Quiroga, C. F. (2023). Intersexual Differences in the Gene Expression of Phoneutria depilata (Araneae, Ctenidae) Toxins Revealed by Venom Gland Transcriptome Analyses. Toxins, 15(7), 429. https://doi.org/10.3390/toxins15070429	Venom Gland	4102185296		Illumina NovaSeq 6000		PAIRED	202	ILLUMINA	Female	Adult	Yes
Araneamorphae		Ctenidae		Phoneutria	boliviensis	Phoneutria boliviensis		SRR21150789		Ramírez, D. S., Alzate, J. F., Simone, Y., van der Meijden, A., Guevara, G., Franco Pérez, L. M., González-Gómez, J. C., & Prada Quiroga, C. F. (2023). Intersexual Differences in the Gene Expression of Phoneutria depilata (Araneae, Ctenidae) Toxins Revealed by Venom Gland Transcriptome Analyses. Toxins, 15(7), 429. https://doi.org/10.3390/toxins15070429	Venom Gland	6354868288		Illumina NovaSeq 6000		PAIRED	202	ILLUMINA	Female	Adult	Yes
Araneamorphae		Ctenidae		Phoneutria	boliviensis	Phoneutria boliviensis		SRR21150790		Ramírez, D. S., Alzate, J. F., Simone, Y., van der Meijden, A., Guevara, G., Franco Pérez, L. M., González-Gómez, J. C., & Prada Quiroga, C. F. (2023). Intersexual Differences in the Gene Expression of Phoneutria depilata (Araneae, Ctenidae) Toxins Revealed by Venom Gland Transcriptome Analyses. Toxins, 15(7), 429. https://doi.org/10.3390/toxins15070429	Venom Gland	4825272980		Illumina NovaSeq 6000		PAIRED	202	ILLUMINA	Female	Adult	Yes
Araneamorphae		Ctenidae		Phoneutria	boliviensis	Phoneutria boliviensis		SRR21150791		Ramírez, D. S., Alzate, J. F., Simone, Y., van der Meijden, A., Guevara, G., Franco Pérez, L. M., González-Gómez, J. C., & Prada Quiroga, C. F. (2023). Intersexual Differences in the Gene Expression of Phoneutria depilata (Araneae, Ctenidae) Toxins Revealed by Venom Gland Transcriptome Analyses. Toxins, 15(7), 429. https://doi.org/10.3390/toxins15070429	Venom Gland	5314617980		Illumina NovaSeq 6000		PAIRED	202	ILLUMINA	Female	Adult	Yes
Araneamorphae		Ctenidae		Phoneutria	boliviensis	Phoneutria boliviensis		SRR21150792		Ramírez, D. S., Alzate, J. F., Simone, Y., van der Meijden, A., Guevara, G., Franco Pérez, L. M., González-Gómez, J. C., & Prada Quiroga, C. F. (2023). Intersexual Differences in the Gene Expression of Phoneutria depilata (Araneae, Ctenidae) Toxins Revealed by Venom Gland Transcriptome Analyses. Toxins, 15(7), 429. https://doi.org/10.3390/toxins15070429	Venom Gland	5694548064		Illumina NovaSeq 6000		PAIRED	202	ILLUMINA	Female	Adult	Yes
Araneamorphae		Ctenidae		Phoneutria	boliviensis	Phoneutria boliviensis		SRR21150793		Ramírez, D. S., Alzate, J. F., Simone, Y., van der Meijden, A., Guevara, G., Franco Pérez, L. M., González-Gómez, J. C., & Prada Quiroga, C. F. (2023). Intersexual Differences in the Gene Expression of Phoneutria depilata (Araneae, Ctenidae) Toxins Revealed by Venom Gland Transcriptome Analyses. Toxins, 15(7), 429. https://doi.org/10.3390/toxins15070429	Venom Gland	4115919074		Illumina NovaSeq 6000		PAIRED	202	ILLUMINA	Female	Adult	Yes
Araneamorphae		Ctenidae		Phoneutria	boliviensis	Phoneutria boliviensis		SRR21150794		Ramírez, D. S., Alzate, J. F., Simone, Y., van der Meijden, A., Guevara, G., Franco Pérez, L. M., González-Gómez, J. C., & Prada Quiroga, C. F. (2023). Intersexual Differences in the Gene Expression of Phoneutria depilata (Araneae, Ctenidae) Toxins Revealed by Venom Gland Transcriptome Analyses. Toxins, 15(7), 429. https://doi.org/10.3390/toxins15070429	Venom Gland	5918379416		Illumina NovaSeq 6000		PAIRED	202	ILLUMINA	Female	Adult	Yes
Araneamorphae		Ctenidae		Phoneutria	boliviensis	Phoneutria boliviensis		SRR21150795		Ramírez, D. S., Alzate, J. F., Simone, Y., van der Meijden, A., Guevara, G., Franco Pérez, L. M., González-Gómez, J. C., & Prada Quiroga, C. F. (2023). Intersexual Differences in the Gene Expression of Phoneutria depilata (Araneae, Ctenidae) Toxins Revealed by Venom Gland Transcriptome Analyses. Toxins, 15(7), 429. https://doi.org/10.3390/toxins15070429	Venom Gland	4145973240		Illumina NovaSeq 6000		PAIRED	202	ILLUMINA	Female	Adult	Yes
Araneamorphae		Ctenidae		Phoneutria	boliviensis	Phoneutria boliviensis		SRR21150796		Ramírez, D. S., Alzate, J. F., Simone, Y., van der Meijden, A., Guevara, G., Franco Pérez, L. M., González-Gómez, J. C., & Prada Quiroga, C. F. (2023). Intersexual Differences in the Gene Expression of Phoneutria depilata (Araneae, Ctenidae) Toxins Revealed by Venom Gland Transcriptome Analyses. Toxins, 15(7), 429. https://doi.org/10.3390/toxins15070429	Venom Gland	5467337252		Illumina NovaSeq 6000		PAIRED	202	ILLUMINA	Male	Adult	Yes
Araneamorphae		Ctenidae		Phoneutria	boliviensis	Phoneutria boliviensis		SRR21150797		Ramírez, D. S., Alzate, J. F., Simone, Y., van der Meijden, A., Guevara, G., Franco Pérez, L. M., González-Gómez, J. C., & Prada Quiroga, C. F. (2023). Intersexual Differences in the Gene Expression of Phoneutria depilata (Araneae, Ctenidae) Toxins Revealed by Venom Gland Transcriptome Analyses. Toxins, 15(7), 429. https://doi.org/10.3390/toxins15070429	Venom Gland	5924736558		Illumina NovaSeq 6000		PAIRED	202	ILLUMINA	Male	Adult	Yes
Araneamorphae		Ctenidae		Phoneutria	boliviensis	Phoneutria boliviensis		SRR21150798		Ramírez, D. S., Alzate, J. F., Simone, Y., van der Meijden, A., Guevara, G., Franco Pérez, L. M., González-Gómez, J. C., & Prada Quiroga, C. F. (2023). Intersexual Differences in the Gene Expression of Phoneutria depilata (Araneae, Ctenidae) Toxins Revealed by Venom Gland Transcriptome Analyses. Toxins, 15(7), 429. https://doi.org/10.3390/toxins15070429	Venom Gland	5408431426		Illumina NovaSeq 6000		PAIRED	202	ILLUMINA	Male	Adult	Yes
Araneamorphae		Ctenidae		Phoneutria	boliviensis	Phoneutria boliviensis		SRR21150799		Ramírez, D. S., Alzate, J. F., Simone, Y., van der Meijden, A., Guevara, G., Franco Pérez, L. M., González-Gómez, J. C., & Prada Quiroga, C. F. (2023). Intersexual Differences in the Gene Expression of Phoneutria depilata (Araneae, Ctenidae) Toxins Revealed by Venom Gland Transcriptome Analyses. Toxins, 15(7), 429. https://doi.org/10.3390/toxins15070429	Venom Gland	4037725884		Illumina NovaSeq 6000		PAIRED	202	ILLUMINA	Male	Adult	Yes
Araneamorphae		Ctenidae		Phoneutria	boliviensis	Phoneutria boliviensis		SRR21150800		Ramírez, D. S., Alzate, J. F., Simone, Y., van der Meijden, A., Guevara, G., Franco Pérez, L. M., González-Gómez, J. C., & Prada Quiroga, C. F. (2023). Intersexual Differences in the Gene Expression of Phoneutria depilata (Araneae, Ctenidae) Toxins Revealed by Venom Gland Transcriptome Analyses. Toxins, 15(7), 429. https://doi.org/10.3390/toxins15070429	Venom Gland	4824383372		Illumina NovaSeq 6000		PAIRED	202	ILLUMINA	Male	Adult	Yes
Araneamorphae		Ctenidae		Phoneutria	boliviensis	Phoneutria boliviensis		SRR21150801		Ramírez, D. S., Alzate, J. F., Simone, Y., van der Meijden, A., Guevara, G., Franco Pérez, L. M., González-Gómez, J. C., & Prada Quiroga, C. F. (2023). Intersexual Differences in the Gene Expression of Phoneutria depilata (Araneae, Ctenidae) Toxins Revealed by Venom Gland Transcriptome Analyses. Toxins, 15(7), 429. https://doi.org/10.3390/toxins15070429	Venom Gland	4143835878		Illumina NovaSeq 6000		PAIRED	202	ILLUMINA	Male	Adult	Yes
Araneamorphae		Ctenidae		Phoneutria	boliviensis	Phoneutria boliviensis		SRR21150802		Ramírez, D. S., Alzate, J. F., Simone, Y., van der Meijden, A., Guevara, G., Franco Pérez, L. M., González-Gómez, J. C., & Prada Quiroga, C. F. (2023). Intersexual Differences in the Gene Expression of Phoneutria depilata (Araneae, Ctenidae) Toxins Revealed by Venom Gland Transcriptome Analyses. Toxins, 15(7), 429. https://doi.org/10.3390/toxins15070429	Venom Gland	4996279918		Illumina NovaSeq 6000		PAIRED	202	ILLUMINA	Male	Adult	Yes
Araneamorphae		Ctenidae		Phoneutria	boliviensis	Phoneutria boliviensis		SRR21150803		Ramírez, D. S., Alzate, J. F., Simone, Y., van der Meijden, A., Guevara, G., Franco Pérez, L. M., González-Gómez, J. C., & Prada Quiroga, C. F. (2023). Intersexual Differences in the Gene Expression of Phoneutria depilata (Araneae, Ctenidae) Toxins Revealed by Venom Gland Transcriptome Analyses. Toxins, 15(7), 429. https://doi.org/10.3390/toxins15070429	Venom Gland	5833536588		Illumina NovaSeq 6000		PAIRED	202	ILLUMINA	Male	Adult	Yes
Araneamorphae		Ctenidae		Phoneutria	boliviensis	Phoneutria boliviensis		SRR21150804		Ramírez, D. S., Alzate, J. F., Simone, Y., van der Meijden, A., Guevara, G., Franco Pérez, L. M., González-Gómez, J. C., & Prada Quiroga, C. F. (2023). Intersexual Differences in the Gene Expression of Phoneutria depilata (Araneae, Ctenidae) Toxins Revealed by Venom Gland Transcriptome Analyses. Toxins, 15(7), 429. https://doi.org/10.3390/toxins15070429	Venom Gland	5235357826		Illumina NovaSeq 6000		PAIRED	202	ILLUMINA	Male	Adult	Yes
Araneamorphae		Ctenidae		Phoneutria	boliviensis	Phoneutria boliviensis		SRR21150805		Ramírez, D. S., Alzate, J. F., Simone, Y., van der Meijden, A., Guevara, G., Franco Pérez, L. M., González-Gómez, J. C., & Prada Quiroga, C. F. (2023). Intersexual Differences in the Gene Expression of Phoneutria depilata (Araneae, Ctenidae) Toxins Revealed by Venom Gland Transcriptome Analyses. Toxins, 15(7), 429. https://doi.org/10.3390/toxins15070429	Venom Gland	5305822294		Illumina NovaSeq 6000		PAIRED	202	ILLUMINA	Male	Adult	Yes
Araneamorphae		Ctenidae		Phoneutria	boliviensis	Phoneutria boliviensis		SRR21150806		Ramírez, D. S., Alzate, J. F., Simone, Y., van der Meijden, A., Guevara, G., Franco Pérez, L. M., González-Gómez, J. C., & Prada Quiroga, C. F. (2023). Intersexual Differences in the Gene Expression of Phoneutria depilata (Araneae, Ctenidae) Toxins Revealed by Venom Gland Transcriptome Analyses. Toxins, 15(7), 429. https://doi.org/10.3390/toxins15070429	Venom Gland	6302665226		Illumina NovaSeq 6000		PAIRED	202	ILLUMINA	Female	Adult	Yes
Araneamorphae		Ctenidae		Phoneutria	boliviensis	Phoneutria boliviensis		SRR21150807		Ramírez, D. S., Alzate, J. F., Simone, Y., van der Meijden, A., Guevara, G., Franco Pérez, L. M., González-Gómez, J. C., & Prada Quiroga, C. F. (2023). Intersexual Differences in the Gene Expression of Phoneutria depilata (Araneae, Ctenidae) Toxins Revealed by Venom Gland Transcriptome Analyses. Toxins, 15(7), 429. https://doi.org/10.3390/toxins15070429	Venom Gland	5330351962		Illumina NovaSeq 6000		PAIRED	202	ILLUMINA	Female	Adult	Yes
Araneamorphae		Ctenidae		Phoneutria	nigriventer	Phoneutria nigriventer		SRR10413989		Cole, T. J. (2021). Molecular Evolution of Venom Proteins in Ctenidae (Order: Araneae) Spiders (Order No. 28667285). Available from ProQuest Dissertations & Theses Global. (2553205903). https://www.proquest.com/dissertations-theses/molecular-evolution-ven	Venom Gland	13475280418		Illumina NovaSeq 6000		PAIRED	202	ILLUMINA	Female	Adult	Yes
Araneamorphae		Ctenidae		Phoneutria	nigriventer	Phoneutria nigriventer		SRR10413990		Cole, T. J. (2021). Molecular Evolution of Venom Proteins in Ctenidae (Order: Araneae) Spiders (Order No. 28667285). Available from ProQuest Dissertations & Theses Global. (2553205903). https://www.proquest.com/dissertations-theses/molecular-evolution-ven	Venom Gland	12377603328		Illumina NovaSeq 6000		PAIRED	202	ILLUMINA	Female	Adult	Yes
Araneamorphae		Ctenidae		Phoneutria	nigriventer	Phoneutria nigriventer		SRR10413991		Cole, T. J. (2021). Molecular Evolution of Venom Proteins in Ctenidae (Order: Araneae) Spiders (Order No. 28667285). Available from ProQuest Dissertations & Theses Global. (2553205903). https://www.proquest.com/dissertations-theses/molecular-evolution-ven	Venom Gland	8658558906		Illumina NovaSeq 6000		PAIRED	202	ILLUMINA	Female	Adult	Yes
Araneamorphae		Ctenidae		Phoneutria	nigriventer	Phoneutria nigriventer		SRR10413999		Cole, T. J. (2021). Molecular Evolution of Venom Proteins in Ctenidae (Order: Araneae) Spiders (Order No. 28667285). Available from ProQuest Dissertations & Theses Global. (2553205903). https://www.proquest.com/dissertations-theses/molecular-evolution-ven	Venom Gland	8297134850		Illumina NovaSeq 6000		PAIRED	202	ILLUMINA	Male	Adult	Yes
Araneamorphae		Ctenidae		Phoneutria	nigriventer	Phoneutria nigriventer		SRR10414010		Cole, T. J. (2021). Molecular Evolution of Venom Proteins in Ctenidae (Order: Araneae) Spiders (Order No. 28667285). Available from ProQuest Dissertations & Theses Global. (2553205903). https://www.proquest.com/dissertations-theses/molecular-evolution-ven	Venom Gland	17989731150		Illumina NovaSeq 6000		PAIRED	202	ILLUMINA	Male	Adult	Yes
Araneamorphae		Ctenidae		Phoneutria	nigriventer	Phoneutria nigriventer		SRR10414011		Cole, T. J. (2021). Molecular Evolution of Venom Proteins in Ctenidae (Order: Araneae) Spiders (Order No. 28667285). Available from ProQuest Dissertations & Theses Global. (2553205903). https://www.proquest.com/dissertations-theses/molecular-evolution-ven	Venom Gland	9949957632		Illumina NovaSeq 6000		PAIRED	202	ILLUMINA	Male	Adult	Yes
Araneamorphae		Ctenidae		Phoneutria	nigriventer	Phoneutria nigriventer		SRR5929664		Published online: Diniz M et al., "An overview of Phoneutria nigriventer spider venom using combined transcriptomic and proteomic approaches", PLOS ONE, 2018;13(8)	Venom Gland	11343059400		Illumina HiSeq 1500		PAIRED	300	ILLUMINA	Female	Adult	Yes
Araneamorphae		Eresidae		Stegodyphus	dumicola	Stegodyphus dumicola		SRR10216514		Tong C et al., "Comparative Genomics Identifies Putative Signatures of Sociality in Spiders.", Genome Biol Evol, 2020 Mar 1;12(3):122-133	Venom Gland	6675017100		Illumina NovaSeq 6000		PAIRED	300	ILLUMINA	Female	1	Yes
Araneamorphae		Eresidae		Stegodyphus	dumicola	Stegodyphus dumicola		SRR10216522		Tong C et al., "Comparative Genomics Identifies Putative Signatures of Sociality in Spiders.", Genome Biol Evol, 2020 Mar 1;12(3):122-133	Venom Gland	7229961600		Illumina NovaSeq 6000		PAIRED	300	ILLUMINA	Female	1	Yes
Araneamorphae		Eresidae		Stegodyphus	dumicola	Stegodyphus dumicola		SRR10216523		Tong C et al., "Comparative Genomics Identifies Putative Signatures of Sociality in Spiders.", Genome Biol Evol, 2020 Mar 1;12(3):122-133	Venom Gland	5803854000		Illumina NovaSeq 6000		PAIRED	300	ILLUMINA	Female	1	Yes
Araneamorphae		Linyphiidae		Hylyphantes	graminicola	Hylyphantes graminicola		SRR14533285		Zhu B et al., "Chromosomal-level genome of a sheet-web spider provides insight into the composition and evolution of venom.", Mol Ecol Resour, 2022 Aug;22(6):2333-2348	Venom Gland	6343549800		Illumina NovaSeq 6000		PAIRED	300	ILLUMINA	NA	NA	Yes
Araneamorphae		Linyphiidae		Hylyphantes	graminicola	Hylyphantes graminicola		SRR14533286		Zhu B et al., "Chromosomal-level genome of a sheet-web spider provides insight into the composition and evolution of venom.", Mol Ecol Resour, 2022 Aug;22(6):2333-2348	Venom Gland	6018775500		Illumina NovaSeq 6000		PAIRED	300	ILLUMINA	NA	NA	Yes
Araneamorphae		Linyphiidae		Hylyphantes	graminicola	Hylyphantes graminicola		SRR14533287		Zhu B et al., "Chromosomal-level genome of a sheet-web spider provides insight into the composition and evolution of venom.", Mol Ecol Resour, 2022 Aug;22(6):2333-2348	Venom Gland	7411410900		Illumina NovaSeq 6000		PAIRED	300	ILLUMINA	NA	NA	Yes
Araneamorphae		Lycosidae		Pardosa	pseudoannulata	Pardosa pseudoannulata		SRR1972516		NA	Venom Gland	6717793608		Illumina HiSeq 2000		PAIRED	202	ILLUMINA	NA	NA	Yes
Araneamorphae		Lycosidae		Pardosa	pseudoannulata	Pardosa pseudoannulata		SRR1972520		NA	Venom Gland	6020656864		Illumina HiSeq 2000		PAIRED	202	ILLUMINA	NA	NA	Yes
Araneamorphae		Lycosidae		Pardosa	pseudoannulata	Pardosa pseudoannulata		SRR8083395		NA	Venom Gland	7696187700		HiSeq X Ten		PAIRED	300	ILLUMINA	NA	NA	Yes
Araneamorphae		Lycosidae		Pardosa	pseudoannulata	Pardosa pseudoannulata		SRR17631870		NA	Venom Gland	5885440800		Illumina HiSeq 2000		SINGLE	200	ILLUMINA	NA	NA	Yes
Araneamorphae		Lycosidae		Pardosa	pseudoannulata	Pardosa pseudoannulata		SRR17631871		NA	Venom Gland	5104825200		Illumina HiSeq 2000		SINGLE	200	ILLUMINA	NA	NA	Yes
Araneamorphae		Nephilidae		Trichonephila	clavata	Trichonephila clavata		SRR17283879		Ding L et al., "Toxin diversity revealed by de novo transcriptome assembly for venom gland in two species of spiders (Trichonephila clavata and Sinopoda pengi)", Comparative Biochemistry and Physiology Part D: Genomics and Proteomics, 2022;42	Venom Gland	12685160284		Illumina NovaSeq 6000		PAIRED	302	ILLUMINA	Female	Maturity	Yes
Araneamorphae		Nephilidae		Trichonephila	clavata	Trichonephila clavata		SRR15356212		Ding L et al., "Toxin diversity revealed by de novo transcriptome assembly for venom gland in two species of spiders (Trichonephila clavata and Sinopoda pengi)", Comparative Biochemistry and Physiology Part D: Genomics and Proteomics, 2022;42	Venom Gland	5978451192		Illumina NovaSeq 6000		PAIRED	302	ILLUMINA	Female	Maturity	Yes
Araneamorphae		Nephilidae		Trichonephila	clavipes	Trichonephila clavipes		SRR5139359		NA	Venom Gland	10815757165		Illumina HiSeq 2000		PAIRED	196	ILLUMINA	Female	Mature	Yes
Araneamorphae		Nephilidae		Trichonephila	clavipes	Trichonephila clavipes		SRR5139324		NA	Venom Gland	33005400		Illumina HiSeq 2000		PAIRED	195	ILLUMINA	Female	Mature	Yes
Araneamorphae		Salticidae		Mopsus	mormon	Mopsus mormon		NA		NA	Venom Gland	NA		NovaSeq X Plus		PAIRED	302	ILLUMINA	NA	NA	Yes
Araneamorphae		Sicariidae		Loxosceles	laeta	Loxosceles laeta		SRR9222872		NA	Venom Gland	4861664031		Illumina MiSeq		PAIRED	409	ILLUMINA	Female	NA	Yes
Araneamorphae		Sparassidae		Sinopoda	forcipata	Sinopoda forcipata		SRR14235845		Ding L et al., "Toxin diversity revealed by de novo transcriptome assembly for venom gland in two species of spiders (Trichonephila clavata and Sinopoda pengi)", Comparative Biochemistry and Physiology Part D: Genomics and Proteomics, 2022;42	Venom Gland	5828926462		Illumina NovaSeq 6000		PAIRED	302	ILLUMINA	Female	Adult	Yes
Araneamorphae		Sparassidae		Sinopoda	forcipata	Sinopoda forcipata		SRR17283880		Ding L et al., "Toxin diversity revealed by de novo transcriptome assembly for venom gland in two species of spiders (Trichonephila clavata and Sinopoda pengi)", Comparative Biochemistry and Physiology Part D: Genomics and Proteomics, 2022;42	Venom Gland	13537635616		Illumina NovaSeq 6000		PAIRED	302	ILLUMINA	Female	Adult	Yes
Araneamorphae		Tetragnathidae		Tetragnatha	versicolor	Tetragnatha versicolor		SRR6051180		NA	Venom Gland	2509482000		Illumina HiSeq 2500		PAIRED	100	ILLUMINA	NA	NA	No
Araneamorphae		Tetragnathidae		Tetragnatha	versicolor	Tetragnatha versicolor		SRR6051182		NA	Venom Gland	2782411800		Illumina HiSeq 2500		PAIRED	100	ILLUMINA	NA	NA	No
Araneamorphae		Theridiidae		Latrodectus	hesperus	Latrodectus hesperus		SRR1219652		Clarke TH et al., "Multi-tissue transcriptomics of the black widow spider reveals expansions, co-options, and functional processes of the silk gland gene toolkit.", BMC Genomics, 2014 May 23;15(1):365	Venom Gland	10597090113		Illumina Genome Analyzer IIx		PAIRED	197	ILLUMINA	Female	Adult	Yes
Araneamorphae		Theridiidae		Latrodectus	hesperus	Latrodectus hesperus		SRR17250293		Miles LS et al., "Insight into the adaptive role of arachnid genome-wide duplication through chromosome-level genome assembly of the Western black widow spider.", J Hered, 2024 May 9;115(3):241-252	Venom Gland	13486367461		Illumina NovaSeq 6000		PAIRED	296	ILLUMINA	Female	NA	Yes
Araneamorphae		Theridiidae		Parasteatoda	tepidariorum	Parasteatoda tepidariorum		SRR5131058		Gendreau KL et al., "House spider genome uncovers evolutionary shifts in the diversity and expression of black widow venom proteins associated with extreme toxicity.", BMC Genomics, 2017 Feb 16;18(1):178	Venom Gland	32758376000		Illumina HiSeq 2000		PAIRED	200	ILLUMINA	Female	Adult	Yes
Araneamorphae		Theridiidae		Parasteatoda	tepidariorum	Parasteatoda tepidariorum		SRR23434845		Zhu B et al., "Genomic and transcriptomic analyses support a silk gland origin of spider venom glands.", BMC Biol, 2023 Apr 13;21(1):82	Venom Gland	6304179900		Illumina NovaSeq 6000		PAIRED	300	ILLUMINA	Male	Adult	Yes
Araneamorphae		Theridiidae		Parasteatoda	tepidariorum	Parasteatoda tepidariorum		SRR23434847		Zhu B et al., "Genomic and transcriptomic analyses support a silk gland origin of spider venom glands.", BMC Biol, 2023 Apr 13;21(1):82	Venom Gland	6032119800		Illumina NovaSeq 6000		PAIRED	300	ILLUMINA	Female	Adult	Yes
Araneamorphae		Theridiidae		Parasteatoda	tepidariorum	Parasteatoda tepidariorum		SRR23434848		Zhu B et al., "Genomic and transcriptomic analyses support a silk gland origin of spider venom glands.", BMC Biol, 2023 Apr 13;21(1):82	Venom Gland	4816070700		Illumina NovaSeq 6000		PAIRED	300	ILLUMINA	Male	Adult	Yes
Araneamorphae		Theridiidae		Parasteatoda	tepidariorum	Parasteatoda tepidariorum		SRR23434849		Zhu B et al., "Genomic and transcriptomic analyses support a silk gland origin of spider venom glands.", BMC Biol, 2023 Apr 13;21(1):82	Venom Gland	5675206500		Illumina NovaSeq 6000		PAIRED	300	ILLUMINA	Female	Subadult	Yes
Araneamorphae		Theridiidae		Parasteatoda	tepidariorum	Parasteatoda tepidariorum		SRR23434850		Zhu B et al., "Genomic and transcriptomic analyses support a silk gland origin of spider venom glands.", BMC Biol, 2023 Apr 13;21(1):82	Venom Gland	6297750300		Illumina NovaSeq 6000		PAIRED	300	ILLUMINA	Female	Adult	Yes
Araneamorphae		Theridiidae		Parasteatoda	tepidariorum	Parasteatoda tepidariorum		SRR23434851		Zhu B et al., "Genomic and transcriptomic analyses support a silk gland origin of spider venom glands.", BMC Biol, 2023 Apr 13;21(1):82	Venom Gland	6197581200		Illumina NovaSeq 6000		PAIRED	300	ILLUMINA	Female	Adult	Yes
Araneamorphae		Theridiidae		Parasteatoda	tepidariorum	Parasteatoda tepidariorum		SRR23434852		Zhu B et al., "Genomic and transcriptomic analyses support a silk gland origin of spider venom glands.", BMC Biol, 2023 Apr 13;21(1):82	Venom Gland	6486021300		Illumina NovaSeq 6000		PAIRED	300	ILLUMINA	Female	Adult	Yes
Araneamorphae		Theridiidae		Parasteatoda	tepidariorum	Parasteatoda tepidariorum		SRR23434853		Zhu B et al., "Genomic and transcriptomic analyses support a silk gland origin of spider venom glands.", BMC Biol, 2023 Apr 13;21(1):82	Venom Gland	6196203600		Illumina NovaSeq 6000		PAIRED	300	ILLUMINA	Female	Adult	Yes
Araneamorphae		Theridiidae		Parasteatoda	tepidariorum	Parasteatoda tepidariorum		SRR23434854		Zhu B et al., "Genomic and transcriptomic analyses support a silk gland origin of spider venom glands.", BMC Biol, 2023 Apr 13;21(1):82	Venom Gland	6267446700		Illumina NovaSeq 6000		PAIRED	300	ILLUMINA	Female	Adult	Yes
Araneamorphae		Theridiidae		Parasteatoda	tepidariorum	Parasteatoda tepidariorum		SRR23434855		Zhu B et al., "Genomic and transcriptomic analyses support a silk gland origin of spider venom glands.", BMC Biol, 2023 Apr 13;21(1):82	Venom Gland	7095467100		Illumina NovaSeq 6000		PAIRED	300	ILLUMINA	Female	Adult	Yes
Araneamorphae		Theridiidae		Parasteatoda	tepidariorum	Parasteatoda tepidariorum		SRR23434856		Zhu B et al., "Genomic and transcriptomic analyses support a silk gland origin of spider venom glands.", BMC Biol, 2023 Apr 13;21(1):82	Venom Gland	7290360000		Illumina NovaSeq 6000		PAIRED	300	ILLUMINA	Female	Subadult	Yes
Araneamorphae		Theridiidae		Parasteatoda	tepidariorum	Parasteatoda tepidariorum		SRR23434858		Zhu B et al., "Genomic and transcriptomic analyses support a silk gland origin of spider venom glands.", BMC Biol, 2023 Apr 13;21(1):82	Venom Gland	6115039800		Illumina NovaSeq 6000		PAIRED	300	ILLUMINA	Female	Subadult	Yes
Araneamorphae		Theridiidae		Parasteatoda	tepidariorum	Parasteatoda tepidariorum		SRR23434859		Zhu B et al., "Genomic and transcriptomic analyses support a silk gland origin of spider venom glands.", BMC Biol, 2023 Apr 13;21(1):82	Venom Gland	6252746400		Illumina NovaSeq 6000		PAIRED	300	ILLUMINA	Male	Adult	Yes
Araneamorphae		Theridiidae		Parasteatoda	tepidariorum	Parasteatoda tepidariorum		SRR23434860		Zhu B et al., "Genomic and transcriptomic analyses support a silk gland origin of spider venom glands.", BMC Biol, 2023 Apr 13;21(1):82	Venom Gland	5977122000		Illumina NovaSeq 6000		PAIRED	300	ILLUMINA	Female	Adult	Yes
Araneamorphae		Theridiidae		Parasteatoda	tepidariorum	Parasteatoda tepidariorum		SRR23434861		Zhu B et al., "Genomic and transcriptomic analyses support a silk gland origin of spider venom glands.", BMC Biol, 2023 Apr 13;21(1):82	Venom Gland	6013943700		Illumina NovaSeq 6000		PAIRED	300	ILLUMINA	Female	Adult	Yes
Araneamorphae		Theridiidae		Parasteatoda	tepidariorum	Parasteatoda tepidariorum		SRR23434862		Zhu B et al., "Genomic and transcriptomic analyses support a silk gland origin of spider venom glands.", BMC Biol, 2023 Apr 13;21(1):82	Venom Gland	13506181800		Illumina NovaSeq 6000		PAIRED	300	ILLUMINA	Male	Adult	Yes
Araneamorphae		Theridiidae		Parasteatoda	tepidariorum	Parasteatoda tepidariorum		SRR23434863		Zhu B et al., "Genomic and transcriptomic analyses support a silk gland origin of spider venom glands.", BMC Biol, 2023 Apr 13;21(1):82	Venom Gland	6173361900		Illumina NovaSeq 6000		PAIRED	300	ILLUMINA	Female	Adult	Yes
Araneamorphae		Theridiidae		Parasteatoda	tepidariorum	Parasteatoda tepidariorum		SRR8755632		NA	Venom Gland	15421982785		Illumina HiSeq 4000		PAIRED	188	ILLUMINA	Female	Adult	Yes
Araneamorphae		Theridiidae		Parasteatoda	tepidariorum	Parasteatoda tepidariorum		SRR8755631		NA	Venom Gland	9019005542		Illumina HiSeq 4000		PAIRED	192	ILLUMINA	Female	Adult	Yes
Araneamorphae		Theridiidae		Steatoda	Steatoda	Steatoda		SRR11579230		NA	Venom Gland	15898370700		Illumina NovaSeq 6000		PAIRED	300	ILLUMINA	Female	NA	Yes
Araneamorphae		Theridiidae		Steatoda	Steatoda	Steatoda		SRR11579231		NA	Venom Gland	17001677400		Illumina NovaSeq 6000		PAIRED	300	ILLUMINA	Female	NA	Yes
Araneamorphae		Theridiidae		Steatoda	Steatoda	Steatoda		SRR11579232		NA	Venom Gland	15516592800		Illumina NovaSeq 6000		PAIRED	300	ILLUMINA	Female	NA	Yes
Mygalomorphae		Actinopodidae		Actinopus	Actinopus sp.	Actinopus sp. MCZ IZ 144257		SRR12687660		NA	Whole Body	11106384663		Illumina HiSeq 2500		PAIRED	301	ILLUMINA	NA	NA	Yes
Mygalomorphae		Antrodiaetidae		Antrodiaetus	roretzi	Antrodiaetus roretzi		DRR297405		Arakawa K et al., "1000 spider silkomes: Linking sequences to silk physical properties.", Sci Adv, 2022 Oct 14;8(41):eabo6043	Whole Body	4455736709		NextSeq 500		PAIRED	298	ILLUMINA	Female	NA	Yes
Mygalomorphae		Antrodiaetidae		Antrodiaetus	yesoensis	Antrodiaetus yesoensis		DRR296819		Arakawa K et al., "1000 spider silkomes: Linking sequences to silk physical properties.", Sci Adv, 2022 Oct 14;8(41):eabo6043	Whole Body	3452987217		NextSeq 500		PAIRED	298	ILLUMINA	Missing	NA	Yes
Mygalomorphae		Antrodiaetidae		Antrodiaetus	yesoensis	Antrodiaetus yesoensis		DRR297115		Arakawa K et al., "1000 spider silkomes: Linking sequences to silk physical properties.", Sci Adv, 2022 Oct 14;8(41):eabo6043	Whole Body	3041692421		NextSeq 500		PAIRED	297	ILLUMINA	Missing	NA	Yes
Mygalomorphae		Atracidae		Atrax	robustus	Atrax robustus		DRR297152		Arakawa K et al., "1000 spider silkomes: Linking sequences to silk physical properties.", Sci Adv, 2022 Oct 14;8(41):eabo6043	Whole Body	5939299376		NextSeq 500		PAIRED	299	ILLUMINA	Missing	NA	Yes
Mygalomorphae		Atracidae		Hadronyche	cerberea	Hadronyche cerberea		NA		NA	Venom Gland	21506837286		NovaSeq X Plus		PAIRED	302	ILLUMINA	Female	Adult	Yes
Mygalomorphae		Atracidae		Hadronyche	cerberea	Hadronyche cerberea		NA		NA	Chelicerae	43156344204		NovaSeq X Plus		PAIRED	302	ILLUMINA	Female	Adult	Yes
Mygalomorphae		Atracidae		Hadronyche	cerberea	Hadronyche cerberea		NA		NA	Prosoma	47518468746		NovaSeq X Plus		PAIRED	302	ILLUMINA	Female	Adult	Yes
Mygalomorphae		Atracidae		Hadronyche	cerberea	Hadronyche cerberea		NA		NA	Opisthosoma	48677054600		NovaSeq X Plus		PAIRED	302	ILLUMINA	Female	Adult	Yes
Mygalomorphae		Atracidae		Hadronyche	cerberea	Hadronyche cerberea		NA		NA	Legs	63862949440		NovaSeq X Plus		PAIRED	302	ILLUMINA	Female	Adult	Yes
Mygalomorphae		Atracidae		Hadronyche	infensa	Hadronyche infensa		ERR475348			Venom Gland	NA		454 GS FLX		SINGLE	NA	LS454	NA	NA	Yes
Mygalomorphae		Atypidae		Atypus	karschi	Atypus karschi		DRR297805		Arakawa K et al., "1000 spider silkomes: Linking sequences to silk physical properties.", Sci Adv, 2022 Oct 14;8(41):eabo6043	Whole Body	4586463617		NextSeq 500		PAIRED	299	ILLUMINA	Female	NA	Yes
Mygalomorphae		Atypidae		Calommata	signata	Calommata signata		DRR297623		Arakawa K et al., "1000 spider silkomes: Linking sequences to silk physical properties.", Sci Adv, 2022 Oct 14;8(41):eabo6043	Whole Body	4406919174		NextSeq 500		PAIRED	299	ILLUMINA	Female	NA	Yes
Mygalomorphae		Barychelidae		Rhianodes	atratus	Rhianodes atratus		SRR11860498		Briggs, E. J., Foley, S., & Cook, L. G. (2025). Gondwanan relic or recent arrival? The biogeographic origins and systematics of Australian tarantulas. Molecular Phylogenetics and Evolution, 204, 108246. https://doi.org/10.1016/j.ympev.2024.108246	Whole Body	7164449700		Illumina HiSeq 4000		PAIRED	300	ILLUMINA	NA	NA	Yes
Mygalomorphae		Ctenizidae		Cyrtocarenum	grajum	Cyrtocarenum grajum		NA		NA	Venom Gland	40234371592		NovaSeq X Plus		PAIRED	302	ILLUMINA	NA	Adult	Yes
Mygalomorphae		Halonoproctidae		Conothele	fragaria	Conothele fragaria		DRR296883		Arakawa K et al., "1000 spider silkomes: Linking sequences to silk physical properties.", Sci Adv, 2022 Oct 14;8(41):eabo6043	Whole Body	5572040145		NextSeq 500		PAIRED	299	ILLUMINA	Female	NA	Yes
Mygalomorphae		Halonoproctidae		Latouchia	hyla	Latouchia hyla		DRR296970		Arakawa K et al., "1000 spider silkomes: Linking sequences to silk physical properties.", Sci Adv, 2022 Oct 14;8(41):eabo6043	Whole Body	4000279739		NextSeq 500		PAIRED	297	ILLUMINA	Missing	NA	Yes
Mygalomorphae		Halonoproctidae		Latouchia	japonica	Latouchia japonica		DRR297670		Arakawa K et al., "1000 spider silkomes: Linking sequences to silk physical properties.", Sci Adv, 2022 Oct 14;8(41):eabo6043	Whole Body	4000433770		NextSeq 500		PAIRED	297	ILLUMINA	Missing	NA	Yes
Mygalomorphae		Halonoproctidae		Latouchia	swinhoei	Latouchia swinhoei		DRR296782		Arakawa K et al., "1000 spider silkomes: Linking sequences to silk physical properties.", Sci Adv, 2022 Oct 14;8(41):eabo6043	Whole Body	4918110490		NextSeq 500		PAIRED	298	ILLUMINA	Missing	NA	Yes
Mygalomorphae		Halonoproctidae		Latouchia	swinhoei	Latouchia swinhoei		DRR297756		Arakawa K et al., "1000 spider silkomes: Linking sequences to silk physical properties.", Sci Adv, 2022 Oct 14;8(41):eabo6043	Whole Body	5109226310		NextSeq 500		PAIRED	298	ILLUMINA	Missing	NA	Yes
Mygalomorphae		Halonoproctidae		Latouchia	typica	Latouchia typica		DRR297448		Arakawa K et al., "1000 spider silkomes: Linking sequences to silk physical properties.", Sci Adv, 2022 Oct 14;8(41):eabo6043	Whole Body	3917604851		NextSeq 500		PAIRED	297	ILLUMINA	Missing	NA	Yes
Mygalomorphae		Hexathelidae		Hexathelidae	Hexathelidae gen.	Hexathelidae gen. sp. IDV 6687		DRR296868		Arakawa K et al., "1000 spider silkomes: Linking sequences to silk physical properties.", Sci Adv, 2022 Oct 14;8(41):eabo6043	Whole Body	7413758628		NextSeq 500		PAIRED	299	ILLUMINA	Missing	NA	Yes
Mygalomorphae		Idiopidae		Misgolas	Misgolas sp.	Misgolas sp. IDV 6739		DRR297453		Arakawa K et al., "1000 spider silkomes: Linking sequences to silk physical properties.", Sci Adv, 2022 Oct 14;8(41):eabo6043	Whole Body	4983383122		NextSeq 500		PAIRED	298	ILLUMINA	Missing	NA	Yes
Mygalomorphae		Idiopidae		Misgolas	Misgolas sp.	Misgolas sp. IDV 6741		DRR165506		Arakawa K et al., "1000 spider silkomes: Linking sequences to silk physical properties.", Sci Adv, 2022 Oct 14;8(41):eabo6043	Whole Body	5018102636		NextSeq 500		PAIRED	293	ILLUMINA	Female	NA	Yes
Mygalomorphae		Macrothelidae		Macrothele	amamiensis	Macrothele amamiensis		DRR296641		Arakawa K et al., "1000 spider silkomes: Linking sequences to silk physical properties.", Sci Adv, 2022 Oct 14;8(41):eabo6043	Whole Body	4782503906		NextSeq 500		PAIRED	299	ILLUMINA	Female	NA	Yes
Mygalomorphae		Macrothelidae		Macrothele	gigas	Macrothele gigas		DRR296460		Arakawa K et al., "1000 spider silkomes: Linking sequences to silk physical properties.", Sci Adv, 2022 Oct 14;8(41):eabo6043	Whole Body	4385232926		NextSeq 500		PAIRED	298	ILLUMINA	Missing	NA	Yes
Mygalomorphae		Macrothelidae		Macrothele	yaginumai	Macrothele yaginumai		DRR297290		Arakawa K et al., "1000 spider silkomes: Linking sequences to silk physical properties.", Sci Adv, 2022 Oct 14;8(41):eabo6043	Whole Body	4530874334		NextSeq 500		PAIRED	299	ILLUMINA	Female	NA	Yes
Mygalomorphae		Macrothelidae		Macrothele	yani	Macrothele yani		SRR15801588		NA	Venom Gland	5950073700		Illumina NovaSeq 6000		PAIRED	300	ILLUMINA	Female	Mature	Yes
Mygalomorphae		Macrothelidae		Macrothele	yani	Macrothele yani		SRR15801589		NA	Venom Gland	6734879100		Illumina NovaSeq 6000		PAIRED	300	ILLUMINA	Female	Mature	Yes
Mygalomorphae		Macrothelidae		Macrothele	yani	Macrothele yani		SRR15801590		NA	Venom Gland	6795451800		Illumina NovaSeq 6000		PAIRED	300	ILLUMINA	Female	Mature	Yes
Mygalomorphae		Macrothelidae		Macrothele	yani	Macrothele yani		SRR15801591		NA	Venom Gland	7199491500		Illumina NovaSeq 6000		PAIRED	300	ILLUMINA	Male	Mature	Yes
Mygalomorphae		Macrothelidae		Macrothele	yani	Macrothele yani		SRR15801592		NA	Venom Gland	8288877300		Illumina NovaSeq 6000		PAIRED	300	ILLUMINA	Male	Mature	Yes
Mygalomorphae		Macrothelidae		Macrothele	yani	Macrothele yani		SRR15801593		NA	Venom Gland	6635538600		Illumina NovaSeq 6000		PAIRED	300	ILLUMINA	Male	Mature	Yes
Mygalomorphae		Nemesiidae		Sinopesa	kumensis	Sinopesa kumensis		DRR296804		Arakawa K et al., "1000 spider silkomes: Linking sequences to silk physical properties.", Sci Adv, 2022 Oct 14;8(41):eabo6043	Whole Body	4625137620		NextSeq 500		PAIRED	299	ILLUMINA	Missing	NA	Yes
Mygalomorphae		Pycnothelidae		Stanwellia	Stanwellia sp.	Stanwellia sp. RK-2018		SRR6997603		Fernández R et al., "Phylogenomics, Diversification Dynamics, and Comparative Transcriptomics across the Spider Tree of Life.", Curr Biol, 2018 May 7;28(9):1489-1497.e5	Whole Body	4167975300		Illumina HiSeq 2500		PAIRED	300	ILLUMINA	NA	NA	Yes
Mygalomorphae		Rhytidicolidae		Fufius	lanicius	Fufius lanicius		NA		NA	Venom Gland	20870999238		NovaSeq X Plus		PAIRED	302	ILLUMINA	Female	Adult	Yes
Mygalomorphae		Theraphosidae		Acanthoscurria	geniculata	Acanthoscurria geniculata		SRR1024075		Sanggaard, K., Bechsgaard, J., Fang, X. et al. Spider genomes provide insight into composition and evolution of venom and silk. Nat Commun 5, 3765 (2014). https://doi.org/10.1038/ncomms4765	NA	7280432280		Illumina HiSeq 2000		PAIRED	180	ILLUMINA	NA	NA	Yes
Mygalomorphae		Theraphosidae		Acanthoscurria	geniculata	Acanthoscurria geniculata		SRR1024076		NA	NA	7006227840		Illumina HiSeq 2000		PAIRED	180	ILLUMINA	NA	NA	Yes
Mygalomorphae		Theraphosidae		Acanthoscurria	juruenicola	Acanthoscurria juruenicola		SRR10988673		Nishiduka, E. S., Abreu, T. F., Abukawa, F. M., Oliveira, U. C., Tardivo, C. E. O., Nascimento, S. M., Meissner, G. O., Chaim, O. M., Juliano, M. A., Kitano, E. S., Zelanis, A., Serrano, S. M. T., Da Silva, P. I., Junqueira-de-Azevedo, I. L., Nishiyama-Jr, M. Y., & Tashima, A. K. (2022). Multiomics Profiling of Toxins in the Venom of the Amazonian Spider Acanthoscurria juruenicola. Journal of Pro…	Venom Gland	17173083300		Illumina HiSeq 1500		PAIRED	300	ILLUMINA	Female	NA	Yes
Mygalomorphae		Theraphosidae		Acanthoscurria	rondoniae	Acanthoscurria rondoniae		SRR11809740		NA	Venom Gland	14330201400		Illumina HiSeq 1500		PAIRED	300	ILLUMINA	NA	NA	Yes
Mygalomorphae		Theraphosidae		Acivularia	avicularia	Acivularia avicularia		NA		NA	Venom Gland	69515462300		NovaSeq X Plus		PAIRED	302	ILLUMINA	Female	Adult	Yes
Mygalomorphae		Theraphosidae		Aphonopelma	hentzi	Aphonopelma hentzi		SRR13605914		Setton, E. V. W., Hendrixson, B. E., & Sharma, P. P. (2019). Embryogenesis in a Colorado population of Aphonopelma hentzi (Girard, 1852) (Araneae: Mygalomorphae: Theraphosidae): establishing a promising system for the study of mygalomorph development. The Journal of Arachnology, 47(2), 209. https://doi.org/10.1636/JoA-S-18-081	Whole Body	9728546442		Illumina HiSeq 2500		PAIRED	202	ILLUMINA	NA	P. Tepidariorum Stages 5-11	Yes
Mygalomorphae		Theraphosidae		Aphonopelma	hentzi	Aphonopelma hentzi		SRR13605915		NA	Whole Body	7431805836		Illumina HiSeq 2500		PAIRED	252	ILLUMINA	NA	Post-Embryonic	Yes
Mygalomorphae		Theraphosidae		Bonnetina	megagyna	Bonnetina megagyna		SRR23881927		NA	Muscle	1797137989		Illumina HiSeq 2500		PAIRED	173	ILLUMINA	Not Determined	NA	Yes
Mygalomorphae		Theraphosidae		Brachypelma	boehmei	Brachypelma boehmei		NA		NA	Venom Gland	61395935902		NovaSeq X Plus		PAIRED	302	ILLUMINA	Male	Subadult	Yes
Mygalomorphae		Theraphosidae		Bumba	cabocla	Bumba cabocla		SRR8944285		https://www.sciencedirect.com/science/article/abs/pii/S1055790318308261	Whole Body	6669435900		Illumina HiSeq 4000		PAIRED	300	ILLUMINA	NA	NA	Yes
Mygalomorphae		Theraphosidae		Caribena	versicolor	Caribena versicolor		SRR8944282		Foley, S., Lüddecke, T., Cheng, D.-Q., Krehenwinkel, H., Künzel, S., Longhorn, S. J., Wendt, I., Von Wirth, V., Tänzler, R., Vences, M., & Piel, W. H. (2019). Tarantula phylogenomics: A robust phylogeny of deep theraphosid clades inferred from transcriptome data sheds light on the prickly issue of urticating setae evolution. Molecular Phylogenetics and Evolution, 140, 106573. https://doi.org/10.1…	Whole Body	8430640500		Illumina HiSeq 4000		PAIRED	300	ILLUMINA	NA	NA	Yes
Mygalomorphae		Theraphosidae		Catumiri	Catumiri sp.	Catumiri sp. SF1		SRR8944288		Foley, S., Lüddecke, T., Cheng, D.-Q., Krehenwinkel, H., Künzel, S., Longhorn, S. J., Wendt, I., Von Wirth, V., Tänzler, R., Vences, M., & Piel, W. H. (2019). Tarantula phylogenomics: A robust phylogeny of deep theraphosid clades inferred from transcriptome data sheds light on the prickly issue of urticating setae evolution. Molecular Phylogenetics and Evolution, 140, 106573. https://doi.org/10.1…	Whole Body	7555440000		Illumina HiSeq 4000		PAIRED	300	ILLUMINA	NA	NA	Yes
Mygalomorphae		Theraphosidae		Chaetopelma	olivaceum	Chaetopelma olivaceum		NA		NA	Venom Gland	48869800362		NovaSeq X Plus		PAIRED	302	ILLUMINA	Female	Subadult	Yes
Mygalomorphae		Theraphosidae		Chilobracys	natanicharum	Chilobracys natanicharum		NA		NA	Venom Gland	42464270434		NovaSeq X Plus		PAIRED	302	ILLUMINA	NA	Subadult	Yes
Mygalomorphae		Theraphosidae		Citharognathus	hosei	Citharognathus hosei		NA		NA	Venom Gland	38761145226		NovaSeq X Plus		PAIRED	302	ILLUMINA	NA	Subadult	Yes
Mygalomorphae		Theraphosidae		Cyriopagopus	schioedtei	Cyriopagopus schioedtei		SRR8944271		Foley, S., Lüddecke, T., Cheng, D.-Q., Krehenwinkel, H., Künzel, S., Longhorn, S. J., Wendt, I., Von Wirth, V., Tänzler, R., Vences, M., & Piel, W. H. (2019). Tarantula phylogenomics: A robust phylogeny of deep theraphosid clades inferred from transcriptome data sheds light on the prickly issue of urticating setae evolution. Molecular Phylogenetics and Evolution, 140, 106573. https://doi.org/10.1…	Whole Body	5877766200		Illumina HiSeq 4000		PAIRED	300	ILLUMINA	NA	NA	Yes
Mygalomorphae		Theraphosidae		Cyriopagopus	schmidti	Cyriopagopus schmidti		SRR1185958		Zhang Y et al., "Toxin diversity revealed by a transcriptomic study of Ornithoctonus huwena.", PLoS One, 2014;9(6):e100682	Venom Gland	61293416		454 GS FLX		SINGLE	494	LS454	Female	3 Month	Yes
Mygalomorphae		Theraphosidae		Dolichothele	diamantinensis	Dolichothele diamantinensis		NA		NA	Venom Gland	29616697570		NovaSeq X Plus		PAIRED	302	ILLUMINA	NA	Spiderling	Yes
Mygalomorphae		Theraphosidae		Ephebopus	cyanognathus	Ephebopus cyanognathus		SRR8944275		Foley, S., Lüddecke, T., Cheng, D.-Q., Krehenwinkel, H., Künzel, S., Longhorn, S. J., Wendt, I., Von Wirth, V., Tänzler, R., Vences, M., & Piel, W. H. (2019). Tarantula phylogenomics: A robust phylogeny of deep theraphosid clades inferred from transcriptome data sheds light on the prickly issue of urticating setae evolution. Molecular Phylogenetics and Evolution, 140, 106573. https://doi.org/10.1…	Whole Body	7677178500		Illumina HiSeq 4000		PAIRED	300	ILLUMINA	NA	NA	Yes
Mygalomorphae		Theraphosidae		Haplocosmia	Haplocosmia sp.	Haplocosmia sp. SF10		SRR8944280		Foley, S., Lüddecke, T., Cheng, D.-Q., Krehenwinkel, H., Künzel, S., Longhorn, S. J., Wendt, I., Von Wirth, V., Tänzler, R., Vences, M., & Piel, W. H. (2019). Tarantula phylogenomics: A robust phylogeny of deep theraphosid clades inferred from transcriptome data sheds light on the prickly issue of urticating setae evolution. Molecular Phylogenetics and Evolution, 140, 106573. https://doi.org/10.1…	Whole Body	7804414800		Illumina HiSeq 4000		PAIRED	300	ILLUMINA	NA	NA	Yes
Mygalomorphae		Theraphosidae		Haplopelma	hainanum	Haplopelma hainanum		SRR18936171		NA	Venom Gland	19943408088		Illumina HiSeq 2000		PAIRED	299	ILLUMINA	Male	Adult	Yes
Mygalomorphae		Theraphosidae		Haplopelma	hainanum	Haplopelma hainanum		SRR1192504		NA	Venom Gland	127073678		454 GS FLX		SINGLE	509	LS454	Not Determined	3 Month	Yes
Mygalomorphae		Theraphosidae		Haplopelma	hainanum	Haplopelma hainanum		SRR2155564		NA	Venom Gland	7203677136		Illumina HiSeq 2000		PAIRED	202	ILLUMINA	Female	Adult	Yes
Mygalomorphae		Theraphosidae		Harpactira	dictator	Harpactira dictator		NA		NA	Venom Gland	41587978476		NovaSeq X Plus		PAIRED	302	ILLUMINA	Male	Adult	Yes
Mygalomorphae		Theraphosidae		Heteroscodra	maculata	Heteroscodra maculata		NA		NA	Venom Gland	NA		NovaSeq X Plus		PAIRED	302	ILLUMINA	NA	NA	Yes
Mygalomorphae		Theraphosidae		Hysterocrates	gigas	Hysterocrates gigas		NA		NA	Venom Gland	NA		NovaSeq X Plus		PAIRED	302	ILLUMINA	NA	NA	Yes
Mygalomorphae		Theraphosidae		Lampropelma	violaceopes	Lampropelma violaceopes		DRR296550		Arakawa K et al., "1000 spider silkomes: Linking sequences to silk physical properties.", Sci Adv, 2022 Oct 14;8(41):eabo6043	Whole Body	5699188779		NextSeq 500		PAIRED	300	ILLUMINA	Missing	NA	Yes
Mygalomorphae		Theraphosidae		Lasiodora	parahybana	Lasiodora parahybana		NA		NA	Venom Gland	37723031098		NovaSeq X Plus		PAIRED	302	ILLUMINA	Male	Adult	Yes
Mygalomorphae		Theraphosidae		Monocentropus	balfouri	Monocentropus balfouri		SRR8944273		Foley, S., Lüddecke, T., Cheng, D.-Q., Krehenwinkel, H., Künzel, S., Longhorn, S. J., Wendt, I., Von Wirth, V., Tänzler, R., Vences, M., & Piel, W. H. (2019). Tarantula phylogenomics: A robust phylogeny of deep theraphosid clades inferred from transcriptome data sheds light on the prickly issue of urticating setae evolution. Molecular Phylogenetics and Evolution, 140, 106573. https://doi.org/10.1…	Whole Body	7256875500		Illumina HiSeq 4000		PAIRED	300	ILLUMINA	NA	NA	Yes
Mygalomorphae		Theraphosidae		Neoholothele	incei	Neoholothele incei		SRR8944287		Foley, S., Lüddecke, T., Cheng, D.-Q., Krehenwinkel, H., Künzel, S., Longhorn, S. J., Wendt, I., Von Wirth, V., Tänzler, R., Vences, M., & Piel, W. H. (2019). Tarantula phylogenomics: A robust phylogeny of deep theraphosid clades inferred from transcriptome data sheds light on the prickly issue of urticating setae evolution. Molecular Phylogenetics and Evolution, 140, 106573. https://doi.org/10.1…	Whole Body	7743523200		Illumina HiSeq 4000		PAIRED	300	ILLUMINA	NA	NA	Yes
Mygalomorphae		Theraphosidae		Omothymus	Omothymus sp.	Omothymus sp. 'Hati Hati'		SRR8944281		Foley, S., Lüddecke, T., Cheng, D.-Q., Krehenwinkel, H., Künzel, S., Longhorn, S. J., Wendt, I., Von Wirth, V., Tänzler, R., Vences, M., & Piel, W. H. (2019). Tarantula phylogenomics: A robust phylogeny of deep theraphosid clades inferred from transcriptome data sheds light on the prickly issue of urticating setae evolution. Molecular Phylogenetics and Evolution, 140, 106573. https://doi.org/10.1…	Whole Body	8312212200		Illumina HiSeq 4000		PAIRED	300	ILLUMINA	NA	NA	Yes
Mygalomorphae		Theraphosidae		Pamphobeteus	verdolaga	Pamphobeteus verdolaga		ERR2008012		Estrada-Gomez, S.; Cardoso, F.C.; Vargas-Muñoz, L.J.; Quintana-Castillo, J.C.; Arenas Gómez, C.M.; Pineda, S.S.; Saldarriaga-Cordoba, M.M. Venomic, Transcriptomic, and Bioactivity Analyses of Pamphobeteus verdolaga Venom Reveal Complex Disulfide-Rich Peptides That Modulate Calcium Channels. Toxins 2019, 11, 496. https://doi.org/10.3390/toxins11090496	Venom Gland	5046911218		Illumina HiSeq 2500		PAIRED	202	ILLUMINA	NA	NA	Yes
Mygalomorphae		Theraphosidae		Pelinobius	muticus	Pelinobius muticus		SRR8944274		Foley, S., Lüddecke, T., Cheng, D.-Q., Krehenwinkel, H., Künzel, S., Longhorn, S. J., Wendt, I., Von Wirth, V., Tänzler, R., Vences, M., & Piel, W. H. (2019). Tarantula phylogenomics: A robust phylogeny of deep theraphosid clades inferred from transcriptome data sheds light on the prickly issue of urticating setae evolution. Molecular Phylogenetics and Evolution, 140, 106573. https://doi.org/10.1…	Whole Body	6468075000		Illumina HiSeq 4000		PAIRED	300	ILLUMINA	NA	NA	Yes
Mygalomorphae		Theraphosidae		Phormictopus	atrichomatus	Phormictopus atrichomatus		SRR8944270		Foley, S., Lüddecke, T., Cheng, D.-Q., Krehenwinkel, H., Künzel, S., Longhorn, S. J., Wendt, I., Von Wirth, V., Tänzler, R., Vences, M., & Piel, W. H. (2019). Tarantula phylogenomics: A robust phylogeny of deep theraphosid clades inferred from transcriptome data sheds light on the prickly issue of urticating setae evolution. Molecular Phylogenetics and Evolution, 140, 106573. https://doi.org/10.1…	Whole Body	7988256300		Illumina HiSeq 4000		PAIRED	300	ILLUMINA	NA	NA	Yes
Mygalomorphae		Theraphosidae		Poecilotheria	fasciata	Poecilotheria fasciata		SRR5099327		NA	Venom Gland	1481311991		Ion Torrent PGM		SINGLE	211	ION_TORRENT	NA	NA	Yes
Mygalomorphae		Theraphosidae		Poecilotheria	vittata	Poecilotheria vittata		SRR8944269		Foley, S., Lüddecke, T., Cheng, D.-Q., Krehenwinkel, H., Künzel, S., Longhorn, S. J., Wendt, I., Von Wirth, V., Tänzler, R., Vences, M., & Piel, W. H. (2019). Tarantula phylogenomics: A robust phylogeny of deep theraphosid clades inferred from transcriptome data sheds light on the prickly issue of urticating setae evolution. Molecular Phylogenetics and Evolution, 140, 106573. https://doi.org/10.1…	Whole Body	7082899500		Illumina HiSeq 4000		PAIRED	300	ILLUMINA	NA	NA	Yes
Mygalomorphae		Theraphosidae		Pterinochilus	lugardi	Pterinochilus lugardi		SRR8944284		Foley, S., Lüddecke, T., Cheng, D.-Q., Krehenwinkel, H., Künzel, S., Longhorn, S. J., Wendt, I., Von Wirth, V., Tänzler, R., Vences, M., & Piel, W. H. (2019). Tarantula phylogenomics: A robust phylogeny of deep theraphosid clades inferred from transcriptome data sheds light on the prickly issue of urticating setae evolution. Molecular Phylogenetics and Evolution, 140, 106573. https://doi.org/10.1…	Whole Body	7123319400		Illumina HiSeq 4000		PAIRED	300	ILLUMINA	NA	NA	Yes
Mygalomorphae		Theraphosidae		Stromatopelma	calceatum	Stromatopelma calceatum		SRR8944276		Foley, S., Lüddecke, T., Cheng, D.-Q., Krehenwinkel, H., Künzel, S., Longhorn, S. J., Wendt, I., Von Wirth, V., Tänzler, R., Vences, M., & Piel, W. H. (2019). Tarantula phylogenomics: A robust phylogeny of deep theraphosid clades inferred from transcriptome data sheds light on the prickly issue of urticating setae evolution. Molecular Phylogenetics and Evolution, 140, 106573. https://doi.org/10.1…	Whole Body	7920325500		Illumina HiSeq 4000		PAIRED	300	ILLUMINA	NA	NA	Yes
Mygalomorphae		Theraphosidae		Tapinauchenius	violaceus	Tapinauchenius violaceus		SRR8944283		Foley, S., Lüddecke, T., Cheng, D.-Q., Krehenwinkel, H., Künzel, S., Longhorn, S. J., Wendt, I., Von Wirth, V., Tänzler, R., Vences, M., & Piel, W. H. (2019). Tarantula phylogenomics: A robust phylogeny of deep theraphosid clades inferred from transcriptome data sheds light on the prickly issue of urticating setae evolution. Molecular Phylogenetics and Evolution, 140, 106573. https://doi.org/10.1…	Whole Body	7762796100		Illumina HiSeq 4000		PAIRED	300	ILLUMINA	NA	NA	Yes
Mygalomorphae		Theraphosidae		Thrigmopoeus	Thrigmopoeus sp.	Thrigmopoeus sp. SF3		SRR8944286		Foley, S., Lüddecke, T., Cheng, D.-Q., Krehenwinkel, H., Künzel, S., Longhorn, S. J., Wendt, I., Von Wirth, V., Tänzler, R., Vences, M., & Piel, W. H. (2019). Tarantula phylogenomics: A robust phylogeny of deep theraphosid clades inferred from transcriptome data sheds light on the prickly issue of urticating setae evolution. Molecular Phylogenetics and Evolution, 140, 106573. https://doi.org/10.1…	Whole Body	8250538800		Illumina HiSeq 4000		PAIRED	300	ILLUMINA	NA	NA	Yes
Mygalomorphae		Theraphosidae		Xenesthis	intermedia	Xenesthis intermedia		NA		NA	Venom Gland	21984748964		NovaSeq X Plus		PAIRED	302	ILLUMINA	Male	Subadult	Yes
SI Table S5
Infraorder	Family	Genus	Species	Entry name	SRA ID	Reference	Tissue	Num bases	Instrument	LibraryLayout	AvgSpotLen	Platform	Sex	Life stage	Passed filtering
Araneamorphae	Agelenidae	Agelena	koreana	Agelena koreana	SRR18088091	Shin MK et al., "Designing a Novel Functional Peptide With Dual Antimicrobial and Anti-inflammatory Activities via in Silico Methods.", Front Immunol, 2022;13:821070	Venom Gland	6614679424	HiSeq X Ten	PAIRED	302	ILLUMINA	NA	NA	Yes
Araneamorphae	Agelenidae	Agelena	koreana	Agelena koreana	SRR18088092	Shin MK et al., "Designing a Novel Functional Peptide With Dual Antimicrobial and Anti-inflammatory Activities via in Silico Methods.", Front Immunol, 2022;13:821070	Venom Gland	7558067326	HiSeq X Ten	PAIRED	302	ILLUMINA	NA	NA	Yes
Araneamorphae	Agelenidae	Agelena	koreana	Agelena koreana	SRR18088093	Shin MK et al., "Designing a Novel Functional Peptide With Dual Antimicrobial and Anti-inflammatory Activities via in Silico Methods.", Front Immunol, 2022;13:821070	Venom Gland	6960716158	HiSeq X Ten	PAIRED	302	ILLUMINA	NA	NA	Yes
Araneamorphae	Agelenidae	Agelenopsis	naevia	Agelenopsis naevia	SRR3359451	NA	Venom Gland	1684799320	NextSeq 500	PAIRED	150	ILLUMINA	Pooled Male And Female	Adult	No
Araneamorphae	Araneidae	Argiope	bruennichi	Argiope bruennichi	SRR11833482	NA	Venom Gland	40245467676	Illumina HiSeq 2500	PAIRED	302	ILLUMINA	Female	Adult	Yes
Araneamorphae	Cicurinidae	Cicurina	travisae	cicurina travisae	SRR8944272	NA	Whole Body	3998919300	Illumina HiSeq 4000	PAIRED	300	ILLUMINA	NA	NA	Yes
Araneamorphae	Ctenidae	Anahita	punctulata	Anahita punctulata	SRR10414003	Cole, T. J. (2021). Molecular Evolution of Venom Proteins in Ctenidae (Order: Araneae) Spiders (Order No. 28667285). Available from ProQuest Dissertations & Theses Global. (2553205903). https://www.proquest.com/dissertations-theses/molecular-evolution-ven	Venom Gland	4612170000	Illumina HiSeq 2500	PAIRED	200	ILLUMINA	Male	Adult	Yes
Araneamorphae	Ctenidae	Ctenus	captiosus	Ctenus captiosus	SRR10413998	Cole, T. J. (2021). Molecular Evolution of Venom Proteins in Ctenidae (Order: Araneae) Spiders (Order No. 28667285). Available from ProQuest Dissertations & Theses Global. (2553205903). https://www.proquest.com/dissertations-theses/molecular-evolution-ven	Venom Gland	11559977018	Illumina NovaSeq 6000	PAIRED	202	ILLUMINA	Female	Adult	Yes
Araneamorphae	Ctenidae	Ctenus	captiosus	Ctenus captiosus	SRR10414000	Cole, T. J. (2021). Molecular Evolution of Venom Proteins in Ctenidae (Order: Araneae) Spiders (Order No. 28667285). Available from ProQuest Dissertations & Theses Global. (2553205903). https://www.proquest.com/dissertations-theses/molecular-evolution-ven	Venom Gland	16906081344	Illumina NovaSeq 6000	PAIRED	202	ILLUMINA	Male	Adult	Yes
Araneamorphae	Ctenidae	Ctenus	captiosus	Ctenus captiosus	SRR10414001	Cole, T. J. (2021). Molecular Evolution of Venom Proteins in Ctenidae (Order: Araneae) Spiders (Order No. 28667285). Available from ProQuest Dissertations & Theses Global. (2553205903). https://www.proquest.com/dissertations-theses/molecular-evolution-ven	Venom Gland	11443384032	Illumina NovaSeq 6000	PAIRED	202	ILLUMINA	Female	Adult	Yes
Araneamorphae	Ctenidae	Ctenus	captiosus	Ctenus captiosus	SRR10414002	Cole, T. J. (2021). Molecular Evolution of Venom Proteins in Ctenidae (Order: Araneae) Spiders (Order No. 28667285). Available from ProQuest Dissertations & Theses Global. (2553205903). https://www.proquest.com/dissertations-theses/molecular-evolution-ven	Venom Gland	14092859058	Illumina NovaSeq 6000	PAIRED	202	ILLUMINA	Male	Adult	Yes
Araneamorphae	Ctenidae	Ctenus	exlineae	Ctenus exlineae	SRR10414004	Cole, T. J. (2021). Molecular Evolution of Venom Proteins in Ctenidae (Order: Araneae) Spiders (Order No. 28667285). Available from ProQuest Dissertations & Theses Global. (2553205903). https://www.proquest.com/dissertations-theses/molecular-evolution-ven	Venom Gland	6252499400	Illumina HiSeq 2500	PAIRED	200	ILLUMINA	Female	Adult	Yes
Araneamorphae	Ctenidae	Ctenus	exlineae	Ctenus exlineae	SRR10414005	Cole, T. J. (2021). Molecular Evolution of Venom Proteins in Ctenidae (Order: Araneae) Spiders (Order No. 28667285). Available from ProQuest Dissertations & Theses Global. (2553205903). https://www.proquest.com/dissertations-theses/molecular-evolution-ven	Venom Gland	4528116800	Illumina HiSeq 2500	PAIRED	200	ILLUMINA	Male	Adult	Yes
Araneamorphae	Ctenidae	Ctenus	exlineae	Ctenus exlineae	SRR10414006	Cole, T. J. (2021). Molecular Evolution of Venom Proteins in Ctenidae (Order: Araneae) Spiders (Order No. 28667285). Available from ProQuest Dissertations & Theses Global. (2553205903). https://www.proquest.com/dissertations-theses/molecular-evolution-ven	Venom Gland	5957594800	Illumina HiSeq 2500	PAIRED	200	ILLUMINA	Female	Adult	Yes
Araneamorphae	Ctenidae	Ctenus	exlineae	Ctenus exlineae	SRR10414007	Cole, T. J. (2021). Molecular Evolution of Venom Proteins in Ctenidae (Order: Araneae) Spiders (Order No. 28667285). Available from ProQuest Dissertations & Theses Global. (2553205903). https://www.proquest.com/dissertations-theses/molecular-evolution-ven	Venom Gland	5449225800	Illumina HiSeq 2500	PAIRED	200	ILLUMINA	Female	Adult	Yes
Araneamorphae	Ctenidae	Ctenus	exlineae	Ctenus exlineae	SRR10414008	Cole, T. J. (2021). Molecular Evolution of Venom Proteins in Ctenidae (Order: Araneae) Spiders (Order No. 28667285). Available from ProQuest Dissertations & Theses Global. (2553205903). https://www.proquest.com/dissertations-theses/molecular-evolution-ven	Venom Gland	3461289000	Illumina HiSeq 2500	PAIRED	200	ILLUMINA	Male	Adult	Yes
Araneamorphae	Ctenidae	Ctenus	hibernalis	Ctenus hibernalis	SRR10413994	Cole, T. J. (2021). Molecular Evolution of Venom Proteins in Ctenidae (Order: Araneae) Spiders (Order No. 28667285). Available from ProQuest Dissertations & Theses Global. (2553205903). https://www.proquest.com/dissertations-theses/molecular-evolution-ven	Venom Gland	13666189400	Illumina HiSeq 2500	PAIRED	200	ILLUMINA	Male	Adult	Yes
Araneamorphae	Ctenidae	Ctenus	hibernalis	Ctenus hibernalis	SRR10413995	Cole, T. J. (2021). Molecular Evolution of Venom Proteins in Ctenidae (Order: Araneae) Spiders (Order No. 28667285). Available from ProQuest Dissertations & Theses Global. (2553205903). https://www.proquest.com/dissertations-theses/molecular-evolution-ven	Venom Gland	11464261600	Illumina HiSeq 2500	PAIRED	200	ILLUMINA	Female	Adult	Yes
Araneamorphae	Ctenidae	Ctenus	hibernalis	Ctenus hibernalis	SRR10413996	Cole, T. J. (2021). Molecular Evolution of Venom Proteins in Ctenidae (Order: Araneae) Spiders (Order No. 28667285). Available from ProQuest Dissertations & Theses Global. (2553205903). https://www.proquest.com/dissertations-theses/molecular-evolution-ven	Venom Gland	16392430800	Illumina HiSeq 2500	PAIRED	200	ILLUMINA	Female	Adult	Yes
Araneamorphae	Ctenidae	Ctenus	hibernalis	Ctenus hibernalis	SRR10413997	Cole, T. J. (2021). Molecular Evolution of Venom Proteins in Ctenidae (Order: Araneae) Spiders (Order No. 28667285). Available from ProQuest Dissertations & Theses Global. (2553205903). https://www.proquest.com/dissertations-theses/molecular-evolution-ven	Venom Gland	18686853000	Illumina HiSeq 4000	PAIRED	200	ILLUMINA	Female	Adult	Yes
Araneamorphae	Ctenidae	Isoctenus	ordinario	Isoctenus ordinario	SRR10413992	Cole, T. J. (2021). Molecular Evolution of Venom Proteins in Ctenidae (Order: Araneae) Spiders (Order No. 28667285). Available from ProQuest Dissertations & Theses Global. (2553205903). https://www.proquest.com/dissertations-theses/molecular-evolution-ven	Venom Gland	12144612084	Illumina NovaSeq 6000	PAIRED	202	ILLUMINA	Female	Adult	Yes
Araneamorphae	Ctenidae	Isoctenus	sp.	Isoctenus sp. TJC-2019	SRR10413993	Cole, T. J. (2021). Molecular Evolution of Venom Proteins in Ctenidae (Order: Araneae) Spiders (Order No. 28667285). Available from ProQuest Dissertations & Theses Global. (2553205903). https://www.proquest.com/dissertations-theses/molecular-evolution-ven	Venom Gland	13806778376	Illumina NovaSeq 6000	PAIRED	202	ILLUMINA	Female	Adult	Yes
Araneamorphae	Ctenidae	Leptoctenus	byrrhus	Leptoctenus byrrhus	SRR10413987	Cole, T. J. (2021). Molecular Evolution of Venom Proteins in Ctenidae (Order: Araneae) Spiders (Order No. 28667285). Available from ProQuest Dissertations & Theses Global. (2553205903). https://www.proquest.com/dissertations-theses/molecular-evolution-ven	Venom Gland	4965293000	Illumina HiSeq 2500	PAIRED	200	ILLUMINA	Male	Adult	Yes
Araneamorphae	Ctenidae	Leptoctenus	byrrhus	Leptoctenus byrrhus	SRR10413988	Cole, T. J. (2021). Molecular Evolution of Venom Proteins in Ctenidae (Order: Araneae) Spiders (Order No. 28667285). Available from ProQuest Dissertations & Theses Global. (2553205903). https://www.proquest.com/dissertations-theses/molecular-evolution-ven	Venom Gland	5345108800	Illumina HiSeq 2500	PAIRED	200	ILLUMINA	Female	Adult	Yes
Araneamorphae	Ctenidae	Leptoctenus	byrrhus	Leptoctenus byrrhus	SRR10414009	Cole, T. J. (2021). Molecular Evolution of Venom Proteins in Ctenidae (Order: Araneae) Spiders (Order No. 28667285). Available from ProQuest Dissertations & Theses Global. (2553205903). https://www.proquest.com/dissertations-theses/molecular-evolution-ven	Venom Gland	5438770600	Illumina HiSeq 2500	PAIRED	200	ILLUMINA	Male	Adult	Yes
Araneamorphae	Ctenidae	Phoneutria	boliviensis	Phoneutria boliviensis	SRR21150788	Ramírez, D. S., Alzate, J. F., Simone, Y., van der Meijden, A., Guevara, G., Franco Pérez, L. M., González-Gómez, J. C., & Prada Quiroga, C. F. (2023). Intersexual Differences in the Gene Expression of Phoneutria depilata (Araneae, Ctenidae) Toxins Revealed by Venom Gland Transcriptome Analyses. Toxins, 15(7), 429. https://doi.org/10.3390/toxins15070429	Venom Gland	4102185296	Illumina NovaSeq 6000	PAIRED	202	ILLUMINA	Female	Adult	Yes
Araneamorphae	Ctenidae	Phoneutria	boliviensis	Phoneutria boliviensis	SRR21150789	Ramírez, D. S., Alzate, J. F., Simone, Y., van der Meijden, A., Guevara, G., Franco Pérez, L. M., González-Gómez, J. C., & Prada Quiroga, C. F. (2023). Intersexual Differences in the Gene Expression of Phoneutria depilata (Araneae, Ctenidae) Toxins Revealed by Venom Gland Transcriptome Analyses. Toxins, 15(7), 429. https://doi.org/10.3390/toxins15070429	Venom Gland	6354868288	Illumina NovaSeq 6000	PAIRED	202	ILLUMINA	Female	Adult	Yes
Araneamorphae	Ctenidae	Phoneutria	boliviensis	Phoneutria boliviensis	SRR21150790	Ramírez, D. S., Alzate, J. F., Simone, Y., van der Meijden, A., Guevara, G., Franco Pérez, L. M., González-Gómez, J. C., & Prada Quiroga, C. F. (2023). Intersexual Differences in the Gene Expression of Phoneutria depilata (Araneae, Ctenidae) Toxins Revealed by Venom Gland Transcriptome Analyses. Toxins, 15(7), 429. https://doi.org/10.3390/toxins15070429	Venom Gland	4825272980	Illumina NovaSeq 6000	PAIRED	202	ILLUMINA	Female	Adult	Yes
Araneamorphae	Ctenidae	Phoneutria	boliviensis	Phoneutria boliviensis	SRR21150791	Ramírez, D. S., Alzate, J. F., Simone, Y., van der Meijden, A., Guevara, G., Franco Pérez, L. M., González-Gómez, J. C., & Prada Quiroga, C. F. (2023). Intersexual Differences in the Gene Expression of Phoneutria depilata (Araneae, Ctenidae) Toxins Revealed by Venom Gland Transcriptome Analyses. Toxins, 15(7), 429. https://doi.org/10.3390/toxins15070429	Venom Gland	5314617980	Illumina NovaSeq 6000	PAIRED	202	ILLUMINA	Female	Adult	Yes
Araneamorphae	Ctenidae	Phoneutria	boliviensis	Phoneutria boliviensis	SRR21150792	Ramírez, D. S., Alzate, J. F., Simone, Y., van der Meijden, A., Guevara, G., Franco Pérez, L. M., González-Gómez, J. C., & Prada Quiroga, C. F. (2023). Intersexual Differences in the Gene Expression of Phoneutria depilata (Araneae, Ctenidae) Toxins Revealed by Venom Gland Transcriptome Analyses. Toxins, 15(7), 429. https://doi.org/10.3390/toxins15070429	Venom Gland	5694548064	Illumina NovaSeq 6000	PAIRED	202	ILLUMINA	Female	Adult	Yes
Araneamorphae	Ctenidae	Phoneutria	boliviensis	Phoneutria boliviensis	SRR21150793	Ramírez, D. S., Alzate, J. F., Simone, Y., van der Meijden, A., Guevara, G., Franco Pérez, L. M., González-Gómez, J. C., & Prada Quiroga, C. F. (2023). Intersexual Differences in the Gene Expression of Phoneutria depilata (Araneae, Ctenidae) Toxins Revealed by Venom Gland Transcriptome Analyses. Toxins, 15(7), 429. https://doi.org/10.3390/toxins15070429	Venom Gland	4115919074	Illumina NovaSeq 6000	PAIRED	202	ILLUMINA	Female	Adult	Yes
Araneamorphae	Ctenidae	Phoneutria	boliviensis	Phoneutria boliviensis	SRR21150794	Ramírez, D. S., Alzate, J. F., Simone, Y., van der Meijden, A., Guevara, G., Franco Pérez, L. M., González-Gómez, J. C., & Prada Quiroga, C. F. (2023). Intersexual Differences in the Gene Expression of Phoneutria depilata (Araneae, Ctenidae) Toxins Revealed by Venom Gland Transcriptome Analyses. Toxins, 15(7), 429. https://doi.org/10.3390/toxins15070429	Venom Gland	5918379416	Illumina NovaSeq 6000	PAIRED	202	ILLUMINA	Female	Adult	Yes
Araneamorphae	Ctenidae	Phoneutria	boliviensis	Phoneutria boliviensis	SRR21150795	Ramírez, D. S., Alzate, J. F., Simone, Y., van der Meijden, A., Guevara, G., Franco Pérez, L. M., González-Gómez, J. C., & Prada Quiroga, C. F. (2023). Intersexual Differences in the Gene Expression of Phoneutria depilata (Araneae, Ctenidae) Toxins Revealed by Venom Gland Transcriptome Analyses. Toxins, 15(7), 429. https://doi.org/10.3390/toxins15070429	Venom Gland	4145973240	Illumina NovaSeq 6000	PAIRED	202	ILLUMINA	Female	Adult	Yes
Araneamorphae	Ctenidae	Phoneutria	boliviensis	Phoneutria boliviensis	SRR21150796	Ramírez, D. S., Alzate, J. F., Simone, Y., van der Meijden, A., Guevara, G., Franco Pérez, L. M., González-Gómez, J. C., & Prada Quiroga, C. F. (2023). Intersexual Differences in the Gene Expression of Phoneutria depilata (Araneae, Ctenidae) Toxins Revealed by Venom Gland Transcriptome Analyses. Toxins, 15(7), 429. https://doi.org/10.3390/toxins15070429	Venom Gland	5467337252	Illumina NovaSeq 6000	PAIRED	202	ILLUMINA	Male	Adult	Yes
Araneamorphae	Ctenidae	Phoneutria	boliviensis	Phoneutria boliviensis	SRR21150797	Ramírez, D. S., Alzate, J. F., Simone, Y., van der Meijden, A., Guevara, G., Franco Pérez, L. M., González-Gómez, J. C., & Prada Quiroga, C. F. (2023). Intersexual Differences in the Gene Expression of Phoneutria depilata (Araneae, Ctenidae) Toxins Revealed by Venom Gland Transcriptome Analyses. Toxins, 15(7), 429. https://doi.org/10.3390/toxins15070429	Venom Gland	5924736558	Illumina NovaSeq 6000	PAIRED	202	ILLUMINA	Male	Adult	Yes
Araneamorphae	Ctenidae	Phoneutria	boliviensis	Phoneutria boliviensis	SRR21150798	Ramírez, D. S., Alzate, J. F., Simone, Y., van der Meijden, A., Guevara, G., Franco Pérez, L. M., González-Gómez, J. C., & Prada Quiroga, C. F. (2023). Intersexual Differences in the Gene Expression of Phoneutria depilata (Araneae, Ctenidae) Toxins Revealed by Venom Gland Transcriptome Analyses. Toxins, 15(7), 429. https://doi.org/10.3390/toxins15070429	Venom Gland	5408431426	Illumina NovaSeq 6000	PAIRED	202	ILLUMINA	Male	Adult	Yes
Araneamorphae	Ctenidae	Phoneutria	boliviensis	Phoneutria boliviensis	SRR21150799	Ramírez, D. S., Alzate, J. F., Simone, Y., van der Meijden, A., Guevara, G., Franco Pérez, L. M., González-Gómez, J. C., & Prada Quiroga, C. F. (2023). Intersexual Differences in the Gene Expression of Phoneutria depilata (Araneae, Ctenidae) Toxins Revealed by Venom Gland Transcriptome Analyses. Toxins, 15(7), 429. https://doi.org/10.3390/toxins15070429	Venom Gland	4037725884	Illumina NovaSeq 6000	PAIRED	202	ILLUMINA	Male	Adult	Yes
Araneamorphae	Ctenidae	Phoneutria	boliviensis	Phoneutria boliviensis	SRR21150800	Ramírez, D. S., Alzate, J. F., Simone, Y., van der Meijden, A., Guevara, G., Franco Pérez, L. M., González-Gómez, J. C., & Prada Quiroga, C. F. (2023). Intersexual Differences in the Gene Expression of Phoneutria depilata (Araneae, Ctenidae) Toxins Revealed by Venom Gland Transcriptome Analyses. Toxins, 15(7), 429. https://doi.org/10.3390/toxins15070429	Venom Gland	4824383372	Illumina NovaSeq 6000	PAIRED	202	ILLUMINA	Male	Adult	Yes
Araneamorphae	Ctenidae	Phoneutria	boliviensis	Phoneutria boliviensis	SRR21150801	Ramírez, D. S., Alzate, J. F., Simone, Y., van der Meijden, A., Guevara, G., Franco Pérez, L. M., González-Gómez, J. C., & Prada Quiroga, C. F. (2023). Intersexual Differences in the Gene Expression of Phoneutria depilata (Araneae, Ctenidae) Toxins Revealed by Venom Gland Transcriptome Analyses. Toxins, 15(7), 429. https://doi.org/10.3390/toxins15070429	Venom Gland	4143835878	Illumina NovaSeq 6000	PAIRED	202	ILLUMINA	Male	Adult	Yes
Araneamorphae	Ctenidae	Phoneutria	boliviensis	Phoneutria boliviensis	SRR21150802	Ramírez, D. S., Alzate, J. F., Simone, Y., van der Meijden, A., Guevara, G., Franco Pérez, L. M., González-Gómez, J. C., & Prada Quiroga, C. F. (2023). Intersexual Differences in the Gene Expression of Phoneutria depilata (Araneae, Ctenidae) Toxins Revealed by Venom Gland Transcriptome Analyses. Toxins, 15(7), 429. https://doi.org/10.3390/toxins15070429	Venom Gland	4996279918	Illumina NovaSeq 6000	PAIRED	202	ILLUMINA	Male	Adult	Yes
Araneamorphae	Ctenidae	Phoneutria	boliviensis	Phoneutria boliviensis	SRR21150803	Ramírez, D. S., Alzate, J. F., Simone, Y., van der Meijden, A., Guevara, G., Franco Pérez, L. M., González-Gómez, J. C., & Prada Quiroga, C. F. (2023). Intersexual Differences in the Gene Expression of Phoneutria depilata (Araneae, Ctenidae) Toxins Revealed by Venom Gland Transcriptome Analyses. Toxins, 15(7), 429. https://doi.org/10.3390/toxins15070429	Venom Gland	5833536588	Illumina NovaSeq 6000	PAIRED	202	ILLUMINA	Male	Adult	Yes
Araneamorphae	Ctenidae	Phoneutria	boliviensis	Phoneutria boliviensis	SRR21150804	Ramírez, D. S., Alzate, J. F., Simone, Y., van der Meijden, A., Guevara, G., Franco Pérez, L. M., González-Gómez, J. C., & Prada Quiroga, C. F. (2023). Intersexual Differences in the Gene Expression of Phoneutria depilata (Araneae, Ctenidae) Toxins Revealed by Venom Gland Transcriptome Analyses. Toxins, 15(7), 429. https://doi.org/10.3390/toxins15070429	Venom Gland	5235357826	Illumina NovaSeq 6000	PAIRED	202	ILLUMINA	Male	Adult	Yes
Araneamorphae	Ctenidae	Phoneutria	boliviensis	Phoneutria boliviensis	SRR21150805	Ramírez, D. S., Alzate, J. F., Simone, Y., van der Meijden, A., Guevara, G., Franco Pérez, L. M., González-Gómez, J. C., & Prada Quiroga, C. F. (2023). Intersexual Differences in the Gene Expression of Phoneutria depilata (Araneae, Ctenidae) Toxins Revealed by Venom Gland Transcriptome Analyses. Toxins, 15(7), 429. https://doi.org/10.3390/toxins15070429	Venom Gland	5305822294	Illumina NovaSeq 6000	PAIRED	202	ILLUMINA	Male	Adult	Yes
Araneamorphae	Ctenidae	Phoneutria	boliviensis	Phoneutria boliviensis	SRR21150806	Ramírez, D. S., Alzate, J. F., Simone, Y., van der Meijden, A., Guevara, G., Franco Pérez, L. M., González-Gómez, J. C., & Prada Quiroga, C. F. (2023). Intersexual Differences in the Gene Expression of Phoneutria depilata (Araneae, Ctenidae) Toxins Revealed by Venom Gland Transcriptome Analyses. Toxins, 15(7), 429. https://doi.org/10.3390/toxins15070429	Venom Gland	6302665226	Illumina NovaSeq 6000	PAIRED	202	ILLUMINA	Female	Adult	Yes
Araneamorphae	Ctenidae	Phoneutria	boliviensis	Phoneutria boliviensis	SRR21150807	Ramírez, D. S., Alzate, J. F., Simone, Y., van der Meijden, A., Guevara, G., Franco Pérez, L. M., González-Gómez, J. C., & Prada Quiroga, C. F. (2023). Intersexual Differences in the Gene Expression of Phoneutria depilata (Araneae, Ctenidae) Toxins Revealed by Venom Gland Transcriptome Analyses. Toxins, 15(7), 429. https://doi.org/10.3390/toxins15070429	Venom Gland	5330351962	Illumina NovaSeq 6000	PAIRED	202	ILLUMINA	Female	Adult	Yes
Araneamorphae	Ctenidae	Phoneutria	nigriventer	Phoneutria nigriventer	SRR10413989	Cole, T. J. (2021). Molecular Evolution of Venom Proteins in Ctenidae (Order: Araneae) Spiders (Order No. 28667285). Available from ProQuest Dissertations & Theses Global. (2553205903). https://www.proquest.com/dissertations-theses/molecular-evolution-ven	Venom Gland	13475280418	Illumina NovaSeq 6000	PAIRED	202	ILLUMINA	Female	Adult	Yes
Araneamorphae	Ctenidae	Phoneutria	nigriventer	Phoneutria nigriventer	SRR10413990	Cole, T. J. (2021). Molecular Evolution of Venom Proteins in Ctenidae (Order: Araneae) Spiders (Order No. 28667285). Available from ProQuest Dissertations & Theses Global. (2553205903). https://www.proquest.com/dissertations-theses/molecular-evolution-ven	Venom Gland	12377603328	Illumina NovaSeq 6000	PAIRED	202	ILLUMINA	Female	Adult	Yes
Araneamorphae	Ctenidae	Phoneutria	nigriventer	Phoneutria nigriventer	SRR10413991	Cole, T. J. (2021). Molecular Evolution of Venom Proteins in Ctenidae (Order: Araneae) Spiders (Order No. 28667285). Available from ProQuest Dissertations & Theses Global. (2553205903). https://www.proquest.com/dissertations-theses/molecular-evolution-ven	Venom Gland	8658558906	Illumina NovaSeq 6000	PAIRED	202	ILLUMINA	Female	Adult	Yes
Araneamorphae	Ctenidae	Phoneutria	nigriventer	Phoneutria nigriventer	SRR10413999	Cole, T. J. (2021). Molecular Evolution of Venom Proteins in Ctenidae (Order: Araneae) Spiders (Order No. 28667285). Available from ProQuest Dissertations & Theses Global. (2553205903). https://www.proquest.com/dissertations-theses/molecular-evolution-ven	Venom Gland	8297134850	Illumina NovaSeq 6000	PAIRED	202	ILLUMINA	Male	Adult	Yes
Araneamorphae	Ctenidae	Phoneutria	nigriventer	Phoneutria nigriventer	SRR10414010	Cole, T. J. (2021). Molecular Evolution of Venom Proteins in Ctenidae (Order: Araneae) Spiders (Order No. 28667285). Available from ProQuest Dissertations & Theses Global. (2553205903). https://www.proquest.com/dissertations-theses/molecular-evolution-ven	Venom Gland	17989731150	Illumina NovaSeq 6000	PAIRED	202	ILLUMINA	Male	Adult	Yes
Araneamorphae	Ctenidae	Phoneutria	nigriventer	Phoneutria nigriventer	SRR10414011	Cole, T. J. (2021). Molecular Evolution of Venom Proteins in Ctenidae (Order: Araneae) Spiders (Order No. 28667285). Available from ProQuest Dissertations & Theses Global. (2553205903). https://www.proquest.com/dissertations-theses/molecular-evolution-ven	Venom Gland	9949957632	Illumina NovaSeq 6000	PAIRED	202	ILLUMINA	Male	Adult	Yes
Araneamorphae	Ctenidae	Phoneutria	nigriventer	Phoneutria nigriventer	SRR5929664	Published online: Diniz M et al., "An overview of Phoneutria nigriventer spider venom using combined transcriptomic and proteomic approaches", PLOS ONE, 2018;13(8)	Venom Gland	11343059400	Illumina HiSeq 1500	PAIRED	300	ILLUMINA	Female	Adult	Yes
Araneamorphae	Eresidae	Stegodyphus	dumicola	Stegodyphus dumicola	SRR10216514	Tong C et al., "Comparative Genomics Identifies Putative Signatures of Sociality in Spiders.", Genome Biol Evol, 2020 Mar 1;12(3):122-133	Venom Gland	6675017100	Illumina NovaSeq 6000	PAIRED	300	ILLUMINA	Female	1	Yes
Araneamorphae	Eresidae	Stegodyphus	dumicola	Stegodyphus dumicola	SRR10216522	Tong C et al., "Comparative Genomics Identifies Putative Signatures of Sociality in Spiders.", Genome Biol Evol, 2020 Mar 1;12(3):122-133	Venom Gland	7229961600	Illumina NovaSeq 6000	PAIRED	300	ILLUMINA	Female	1	Yes
Araneamorphae	Eresidae	Stegodyphus	dumicola	Stegodyphus dumicola	SRR10216523	Tong C et al., "Comparative Genomics Identifies Putative Signatures of Sociality in Spiders.", Genome Biol Evol, 2020 Mar 1;12(3):122-133	Venom Gland	5803854000	Illumina NovaSeq 6000	PAIRED	300	ILLUMINA	Female	1	Yes
Araneamorphae	Linyphiidae	Hylyphantes	graminicola	Hylyphantes graminicola	SRR14533285	Zhu B et al., "Chromosomal-level genome of a sheet-web spider provides insight into the composition and evolution of venom.", Mol Ecol Resour, 2022 Aug;22(6):2333-2348	Venom Gland	6343549800	Illumina NovaSeq 6000	PAIRED	300	ILLUMINA	NA	NA	Yes
Araneamorphae	Linyphiidae	Hylyphantes	graminicola	Hylyphantes graminicola	SRR14533286	Zhu B et al., "Chromosomal-level genome of a sheet-web spider provides insight into the composition and evolution of venom.", Mol Ecol Resour, 2022 Aug;22(6):2333-2348	Venom Gland	6018775500	Illumina NovaSeq 6000	PAIRED	300	ILLUMINA	NA	NA	Yes
Araneamorphae	Linyphiidae	Hylyphantes	graminicola	Hylyphantes graminicola	SRR14533287	Zhu B et al., "Chromosomal-level genome of a sheet-web spider provides insight into the composition and evolution of venom.", Mol Ecol Resour, 2022 Aug;22(6):2333-2348	Venom Gland	7411410900	Illumina NovaSeq 6000	PAIRED	300	ILLUMINA	NA	NA	Yes
Araneamorphae	Lycosidae	Pardosa	pseudoannulata	Pardosa pseudoannulata	SRR1972516	NA	Venom Gland	6717793608	Illumina HiSeq 2000	PAIRED	202	ILLUMINA	NA	NA	Yes
Araneamorphae	Lycosidae	Pardosa	pseudoannulata	Pardosa pseudoannulata	SRR1972520	NA	Venom Gland	6020656864	Illumina HiSeq 2000	PAIRED	202	ILLUMINA	NA	NA	Yes
Araneamorphae	Lycosidae	Pardosa	pseudoannulata	Pardosa pseudoannulata	SRR8083395	NA	Venom Gland	7696187700	HiSeq X Ten	PAIRED	300	ILLUMINA	NA	NA	Yes
Araneamorphae	Lycosidae	Pardosa	pseudoannulata	Pardosa pseudoannulata	SRR17631870	NA	Venom Gland	5885440800	Illumina HiSeq 2000	SINGLE	200	ILLUMINA	NA	NA	Yes
Araneamorphae	Lycosidae	Pardosa	pseudoannulata	Pardosa pseudoannulata	SRR17631871	NA	Venom Gland	5104825200	Illumina HiSeq 2000	SINGLE	200	ILLUMINA	NA	NA	Yes
Araneamorphae	Nephilidae	Trichonephila	clavata	Trichonephila clavata	SRR17283879	Ding L et al., "Toxin diversity revealed by de novo transcriptome assembly for venom gland in two species of spiders (Trichonephila clavata and Sinopoda pengi)", Comparative Biochemistry and Physiology Part D: Genomics and Proteomics, 2022;42	Venom Gland	12685160284	Illumina NovaSeq 6000	PAIRED	302	ILLUMINA	Female	Maturity	Yes
Araneamorphae	Nephilidae	Trichonephila	clavata	Trichonephila clavata	SRR15356212	Ding L et al., "Toxin diversity revealed by de novo transcriptome assembly for venom gland in two species of spiders (Trichonephila clavata and Sinopoda pengi)", Comparative Biochemistry and Physiology Part D: Genomics and Proteomics, 2022;42	Venom Gland	5978451192	Illumina NovaSeq 6000	PAIRED	302	ILLUMINA	Female	Maturity	Yes
Araneamorphae	Nephilidae	Trichonephila	clavipes	Trichonephila clavipes	SRR5139359	NA	Venom Gland	10815757165	Illumina HiSeq 2000	PAIRED	196	ILLUMINA	Female	Mature	Yes
Araneamorphae	Nephilidae	Trichonephila	clavipes	Trichonephila clavipes	SRR5139324	NA	Venom Gland	33005400	Illumina HiSeq 2000	PAIRED	195	ILLUMINA	Female	Mature	Yes
Araneamorphae	Salticidae	Mopsus	mormon	Mopsus mormon	NA	NA	Venom Gland	NA	NovaSeq X Plus	PAIRED	302	ILLUMINA	NA	NA	Yes
Araneamorphae	Sicariidae	Loxosceles	laeta	Loxosceles laeta	SRR9222872	NA	Venom Gland	4861664031	Illumina MiSeq	PAIRED	409	ILLUMINA	Female	NA	Yes
Araneamorphae	Sparassidae	Sinopoda	forcipata	Sinopoda forcipata	SRR14235845	Ding L et al., "Toxin diversity revealed by de novo transcriptome assembly for venom gland in two species of spiders (Trichonephila clavata and Sinopoda pengi)", Comparative Biochemistry and Physiology Part D: Genomics and Proteomics, 2022;42	Venom Gland	5828926462	Illumina NovaSeq 6000	PAIRED	302	ILLUMINA	Female	Adult	Yes
Araneamorphae	Sparassidae	Sinopoda	forcipata	Sinopoda forcipata	SRR17283880	Ding L et al., "Toxin diversity revealed by de novo transcriptome assembly for venom gland in two species of spiders (Trichonephila clavata and Sinopoda pengi)", Comparative Biochemistry and Physiology Part D: Genomics and Proteomics, 2022;42	Venom Gland	13537635616	Illumina NovaSeq 6000	PAIRED	302	ILLUMINA	Female	Adult	Yes
Araneamorphae	Tetragnathidae	Tetragnatha	versicolor	Tetragnatha versicolor	SRR6051180	NA	Venom Gland	2509482000	Illumina HiSeq 2500	PAIRED	100	ILLUMINA	NA	NA	No
Araneamorphae	Tetragnathidae	Tetragnatha	versicolor	Tetragnatha versicolor	SRR6051182	NA	Venom Gland	2782411800	Illumina HiSeq 2500	PAIRED	100	ILLUMINA	NA	NA	No
Araneamorphae	Theridiidae	Latrodectus	hesperus	Latrodectus hesperus	SRR1219652	Clarke TH et al., "Multi-tissue transcriptomics of the black widow spider reveals expansions, co-options, and functional processes of the silk gland gene toolkit.", BMC Genomics, 2014 May 23;15(1):365	Venom Gland	10597090113	Illumina Genome Analyzer IIx	PAIRED	197	ILLUMINA	Female	Adult	Yes
Araneamorphae	Theridiidae	Latrodectus	hesperus	Latrodectus hesperus	SRR17250293	Miles LS et al., "Insight into the adaptive role of arachnid genome-wide duplication through chromosome-level genome assembly of the Western black widow spider.", J Hered, 2024 May 9;115(3):241-252	Venom Gland	13486367461	Illumina NovaSeq 6000	PAIRED	296	ILLUMINA	Female	NA	Yes
Araneamorphae	Theridiidae	Parasteatoda	tepidariorum	Parasteatoda tepidariorum	SRR5131058	Gendreau KL et al., "House spider genome uncovers evolutionary shifts in the diversity and expression of black widow venom proteins associated with extreme toxicity.", BMC Genomics, 2017 Feb 16;18(1):178	Venom Gland	32758376000	Illumina HiSeq 2000	PAIRED	200	ILLUMINA	Female	Adult	Yes
Araneamorphae	Theridiidae	Parasteatoda	tepidariorum	Parasteatoda tepidariorum	SRR23434845	Zhu B et al., "Genomic and transcriptomic analyses support a silk gland origin of spider venom glands.", BMC Biol, 2023 Apr 13;21(1):82	Venom Gland	6304179900	Illumina NovaSeq 6000	PAIRED	300	ILLUMINA	Male	Adult	Yes
Araneamorphae	Theridiidae	Parasteatoda	tepidariorum	Parasteatoda tepidariorum	SRR23434847	Zhu B et al., "Genomic and transcriptomic analyses support a silk gland origin of spider venom glands.", BMC Biol, 2023 Apr 13;21(1):82	Venom Gland	6032119800	Illumina NovaSeq 6000	PAIRED	300	ILLUMINA	Female	Adult	Yes
Araneamorphae	Theridiidae	Parasteatoda	tepidariorum	Parasteatoda tepidariorum	SRR23434848	Zhu B et al., "Genomic and transcriptomic analyses support a silk gland origin of spider venom glands.", BMC Biol, 2023 Apr 13;21(1):82	Venom Gland	4816070700	Illumina NovaSeq 6000	PAIRED	300	ILLUMINA	Male	Adult	Yes
Araneamorphae	Theridiidae	Parasteatoda	tepidariorum	Parasteatoda tepidariorum	SRR23434849	Zhu B et al., "Genomic and transcriptomic analyses support a silk gland origin of spider venom glands.", BMC Biol, 2023 Apr 13;21(1):82	Venom Gland	5675206500	Illumina NovaSeq 6000	PAIRED	300	ILLUMINA	Female	Subadult	Yes
Araneamorphae	Theridiidae	Parasteatoda	tepidariorum	Parasteatoda tepidariorum	SRR23434850	Zhu B et al., "Genomic and transcriptomic analyses support a silk gland origin of spider venom glands.", BMC Biol, 2023 Apr 13;21(1):82	Venom Gland	6297750300	Illumina NovaSeq 6000	PAIRED	300	ILLUMINA	Female	Adult	Yes
Araneamorphae	Theridiidae	Parasteatoda	tepidariorum	Parasteatoda tepidariorum	SRR23434851	Zhu B et al., "Genomic and transcriptomic analyses support a silk gland origin of spider venom glands.", BMC Biol, 2023 Apr 13;21(1):82	Venom Gland	6197581200	Illumina NovaSeq 6000	PAIRED	300	ILLUMINA	Female	Adult	Yes
Araneamorphae	Theridiidae	Parasteatoda	tepidariorum	Parasteatoda tepidariorum	SRR23434852	Zhu B et al., "Genomic and transcriptomic analyses support a silk gland origin of spider venom glands.", BMC Biol, 2023 Apr 13;21(1):82	Venom Gland	6486021300	Illumina NovaSeq 6000	PAIRED	300	ILLUMINA	Female	Adult	Yes
Araneamorphae	Theridiidae	Parasteatoda	tepidariorum	Parasteatoda tepidariorum	SRR23434853	Zhu B et al., "Genomic and transcriptomic analyses support a silk gland origin of spider venom glands.", BMC Biol, 2023 Apr 13;21(1):82	Venom Gland	6196203600	Illumina NovaSeq 6000	PAIRED	300	ILLUMINA	Female	Adult	Yes
Araneamorphae	Theridiidae	Parasteatoda	tepidariorum	Parasteatoda tepidariorum	SRR23434854	Zhu B et al., "Genomic and transcriptomic analyses support a silk gland origin of spider venom glands.", BMC Biol, 2023 Apr 13;21(1):82	Venom Gland	6267446700	Illumina NovaSeq 6000	PAIRED	300	ILLUMINA	Female	Adult	Yes
Araneamorphae	Theridiidae	Parasteatoda	tepidariorum	Parasteatoda tepidariorum	SRR23434855	Zhu B et al., "Genomic and transcriptomic analyses support a silk gland origin of spider venom glands.", BMC Biol, 2023 Apr 13;21(1):82	Venom Gland	7095467100	Illumina NovaSeq 6000	PAIRED	300	ILLUMINA	Female	Adult	Yes
Araneamorphae	Theridiidae	Parasteatoda	tepidariorum	Parasteatoda tepidariorum	SRR23434856	Zhu B et al., "Genomic and transcriptomic analyses support a silk gland origin of spider venom glands.", BMC Biol, 2023 Apr 13;21(1):82	Venom Gland	7290360000	Illumina NovaSeq 6000	PAIRED	300	ILLUMINA	Female	Subadult	Yes
Araneamorphae	Theridiidae	Parasteatoda	tepidariorum	Parasteatoda tepidariorum	SRR23434858	Zhu B et al., "Genomic and transcriptomic analyses support a silk gland origin of spider venom glands.", BMC Biol, 2023 Apr 13;21(1):82	Venom Gland	6115039800	Illumina NovaSeq 6000	PAIRED	300	ILLUMINA	Female	Subadult	Yes
Araneamorphae	Theridiidae	Parasteatoda	tepidariorum	Parasteatoda tepidariorum	SRR23434859	Zhu B et al., "Genomic and transcriptomic analyses support a silk gland origin of spider venom glands.", BMC Biol, 2023 Apr 13;21(1):82	Venom Gland	6252746400	Illumina NovaSeq 6000	PAIRED	300	ILLUMINA	Male	Adult	Yes
Araneamorphae	Theridiidae	Parasteatoda	tepidariorum	Parasteatoda tepidariorum	SRR23434860	Zhu B et al., "Genomic and transcriptomic analyses support a silk gland origin of spider venom glands.", BMC Biol, 2023 Apr 13;21(1):82	Venom Gland	5977122000	Illumina NovaSeq 6000	PAIRED	300	ILLUMINA	Female	Adult	Yes
Araneamorphae	Theridiidae	Parasteatoda	tepidariorum	Parasteatoda tepidariorum	SRR23434861	Zhu B et al., "Genomic and transcriptomic analyses support a silk gland origin of spider venom glands.", BMC Biol, 2023 Apr 13;21(1):82	Venom Gland	6013943700	Illumina NovaSeq 6000	PAIRED	300	ILLUMINA	Female	Adult	Yes
Araneamorphae	Theridiidae	Parasteatoda	tepidariorum	Parasteatoda tepidariorum	SRR23434862	Zhu B et al., "Genomic and transcriptomic analyses support a silk gland origin of spider venom glands.", BMC Biol, 2023 Apr 13;21(1):82	Venom Gland	13506181800	Illumina NovaSeq 6000	PAIRED	300	ILLUMINA	Male	Adult	Yes
Araneamorphae	Theridiidae	Parasteatoda	tepidariorum	Parasteatoda tepidariorum	SRR23434863	Zhu B et al., "Genomic and transcriptomic analyses support a silk gland origin of spider venom glands.", BMC Biol, 2023 Apr 13;21(1):82	Venom Gland	6173361900	Illumina NovaSeq 6000	PAIRED	300	ILLUMINA	Female	Adult	Yes
Araneamorphae	Theridiidae	Parasteatoda	tepidariorum	Parasteatoda tepidariorum	SRR8755632	NA	Venom Gland	15421982785	Illumina HiSeq 4000	PAIRED	188	ILLUMINA	Female	Adult	Yes
Araneamorphae	Theridiidae	Parasteatoda	tepidariorum	Parasteatoda tepidariorum	SRR8755631	NA	Venom Gland	9019005542	Illumina HiSeq 4000	PAIRED	192	ILLUMINA	Female	Adult	Yes
Araneamorphae	Theridiidae	Steatoda	Steatoda	Steatoda	SRR11579230	NA	Venom Gland	15898370700	Illumina NovaSeq 6000	PAIRED	300	ILLUMINA	Female	NA	Yes
Araneamorphae	Theridiidae	Steatoda	Steatoda	Steatoda	SRR11579231	NA	Venom Gland	17001677400	Illumina NovaSeq 6000	PAIRED	300	ILLUMINA	Female	NA	Yes
Araneamorphae	Theridiidae	Steatoda	Steatoda	Steatoda	SRR11579232	NA	Venom Gland	15516592800	Illumina NovaSeq 6000	PAIRED	300	ILLUMINA	Female	NA	Yes
Mygalomorphae	Actinopodidae	Actinopus	Actinopus sp.	Actinopus sp. MCZ IZ 144257	SRR12687660	NA	Whole Body	11106384663	Illumina HiSeq 2500	PAIRED	301	ILLUMINA	NA	NA	Yes
Mygalomorphae	Antrodiaetidae	Antrodiaetus	roretzi	Antrodiaetus roretzi	DRR297405	Arakawa K et al., "1000 spider silkomes: Linking sequences to silk physical properties.", Sci Adv, 2022 Oct 14;8(41):eabo6043	Whole Body	4455736709	NextSeq 500	PAIRED	298	ILLUMINA	Female	NA	Yes
Mygalomorphae	Antrodiaetidae	Antrodiaetus	yesoensis	Antrodiaetus yesoensis	DRR296819	Arakawa K et al., "1000 spider silkomes: Linking sequences to silk physical properties.", Sci Adv, 2022 Oct 14;8(41):eabo6043	Whole Body	3452987217	NextSeq 500	PAIRED	298	ILLUMINA	Missing	NA	Yes
Mygalomorphae	Antrodiaetidae	Antrodiaetus	yesoensis	Antrodiaetus yesoensis	DRR297115	Arakawa K et al., "1000 spider silkomes: Linking sequences to silk physical properties.", Sci Adv, 2022 Oct 14;8(41):eabo6043	Whole Body	3041692421	NextSeq 500	PAIRED	297	ILLUMINA	Missing	NA	Yes
Mygalomorphae	Atracidae	Atrax	robustus	Atrax robustus	DRR297152	Arakawa K et al., "1000 spider silkomes: Linking sequences to silk physical properties.", Sci Adv, 2022 Oct 14;8(41):eabo6043	Whole Body	5939299376	NextSeq 500	PAIRED	299	ILLUMINA	Missing	NA	Yes
Mygalomorphae	Atracidae	Hadronyche	cerberea	Hadronyche cerberea	NA	NA	Venom Gland	21506837286	NovaSeq X Plus	PAIRED	302	ILLUMINA	Female	Adult	Yes
Mygalomorphae	Atracidae	Hadronyche	cerberea	Hadronyche cerberea	NA	NA	Chelicerae	43156344204	NovaSeq X Plus	PAIRED	302	ILLUMINA	Female	Adult	Yes
Mygalomorphae	Atracidae	Hadronyche	cerberea	Hadronyche cerberea	NA	NA	Prosoma	47518468746	NovaSeq X Plus	PAIRED	302	ILLUMINA	Female	Adult	Yes
Mygalomorphae	Atracidae	Hadronyche	cerberea	Hadronyche cerberea	NA	NA	Opisthosoma	48677054600	NovaSeq X Plus	PAIRED	302	ILLUMINA	Female	Adult	Yes
Mygalomorphae	Atracidae	Hadronyche	cerberea	Hadronyche cerberea	NA	NA	Legs	63862949440	NovaSeq X Plus	PAIRED	302	ILLUMINA	Female	Adult	Yes
Mygalomorphae	Atracidae	Hadronyche	infensa	Hadronyche infensa	ERR475348		Venom Gland	NA	454 GS FLX	SINGLE	NA	LS454	NA	NA	Yes
Mygalomorphae	Atypidae	Atypus	karschi	Atypus karschi	DRR297805	Arakawa K et al., "1000 spider silkomes: Linking sequences to silk physical properties.", Sci Adv, 2022 Oct 14;8(41):eabo6043	Whole Body	4586463617	NextSeq 500	PAIRED	299	ILLUMINA	Female	NA	Yes
Mygalomorphae	Atypidae	Calommata	signata	Calommata signata	DRR297623	Arakawa K et al., "1000 spider silkomes: Linking sequences to silk physical properties.", Sci Adv, 2022 Oct 14;8(41):eabo6043	Whole Body	4406919174	NextSeq 500	PAIRED	299	ILLUMINA	Female	NA	Yes
Mygalomorphae	Barychelidae	Rhianodes	atratus	Rhianodes atratus	SRR11860498	Briggs, E. J., Foley, S., & Cook, L. G. (2025). Gondwanan relic or recent arrival? The biogeographic origins and systematics of Australian tarantulas. Molecular Phylogenetics and Evolution, 204, 108246. https://doi.org/10.1016/j.ympev.2024.108246	Whole Body	7164449700	Illumina HiSeq 4000	PAIRED	300	ILLUMINA	NA	NA	Yes
Mygalomorphae	Ctenizidae	Cyrtocarenum	grajum	Cyrtocarenum grajum	NA	NA	Venom Gland	40234371592	NovaSeq X Plus	PAIRED	302	ILLUMINA	NA	Adult	Yes
Mygalomorphae	Halonoproctidae	Conothele	fragaria	Conothele fragaria	DRR296883	Arakawa K et al., "1000 spider silkomes: Linking sequences to silk physical properties.", Sci Adv, 2022 Oct 14;8(41):eabo6043	Whole Body	5572040145	NextSeq 500	PAIRED	299	ILLUMINA	Female	NA	Yes
Mygalomorphae	Halonoproctidae	Latouchia	hyla	Latouchia hyla	DRR296970	Arakawa K et al., "1000 spider silkomes: Linking sequences to silk physical properties.", Sci Adv, 2022 Oct 14;8(41):eabo6043	Whole Body	4000279739	NextSeq 500	PAIRED	297	ILLUMINA	Missing	NA	Yes
Mygalomorphae	Halonoproctidae	Latouchia	japonica	Latouchia japonica	DRR297670	Arakawa K et al., "1000 spider silkomes: Linking sequences to silk physical properties.", Sci Adv, 2022 Oct 14;8(41):eabo6043	Whole Body	4000433770	NextSeq 500	PAIRED	297	ILLUMINA	Missing	NA	Yes
Mygalomorphae	Halonoproctidae	Latouchia	swinhoei	Latouchia swinhoei	DRR296782	Arakawa K et al., "1000 spider silkomes: Linking sequences to silk physical properties.", Sci Adv, 2022 Oct 14;8(41):eabo6043	Whole Body	4918110490	NextSeq 500	PAIRED	298	ILLUMINA	Missing	NA	Yes
Mygalomorphae	Halonoproctidae	Latouchia	swinhoei	Latouchia swinhoei	DRR297756	Arakawa K et al., "1000 spider silkomes: Linking sequences to silk physical properties.", Sci Adv, 2022 Oct 14;8(41):eabo6043	Whole Body	5109226310	NextSeq 500	PAIRED	298	ILLUMINA	Missing	NA	Yes
Mygalomorphae	Halonoproctidae	Latouchia	typica	Latouchia typica	DRR297448	Arakawa K et al., "1000 spider silkomes: Linking sequences to silk physical properties.", Sci Adv, 2022 Oct 14;8(41):eabo6043	Whole Body	3917604851	NextSeq 500	PAIRED	297	ILLUMINA	Missing	NA	Yes
Mygalomorphae	Hexathelidae	Hexathelidae	Hexathelidae gen.	Hexathelidae gen. sp. IDV 6687	DRR296868	Arakawa K et al., "1000 spider silkomes: Linking sequences to silk physical properties.", Sci Adv, 2022 Oct 14;8(41):eabo6043	Whole Body	7413758628	NextSeq 500	PAIRED	299	ILLUMINA	Missing	NA	Yes
Mygalomorphae	Idiopidae	Misgolas	Misgolas sp.	Misgolas sp. IDV 6739	DRR297453	Arakawa K et al., "1000 spider silkomes: Linking sequences to silk physical properties.", Sci Adv, 2022 Oct 14;8(41):eabo6043	Whole Body	4983383122	NextSeq 500	PAIRED	298	ILLUMINA	Missing	NA	Yes
Mygalomorphae	Idiopidae	Misgolas	Misgolas sp.	Misgolas sp. IDV 6741	DRR165506	Arakawa K et al., "1000 spider silkomes: Linking sequences to silk physical properties.", Sci Adv, 2022 Oct 14;8(41):eabo6043	Whole Body	5018102636	NextSeq 500	PAIRED	293	ILLUMINA	Female	NA	Yes
Mygalomorphae	Macrothelidae	Macrothele	amamiensis	Macrothele amamiensis	DRR296641	Arakawa K et al., "1000 spider silkomes: Linking sequences to silk physical properties.", Sci Adv, 2022 Oct 14;8(41):eabo6043	Whole Body	4782503906	NextSeq 500	PAIRED	299	ILLUMINA	Female	NA	Yes
Mygalomorphae	Macrothelidae	Macrothele	gigas	Macrothele gigas	DRR296460	Arakawa K et al., "1000 spider silkomes: Linking sequences to silk physical properties.", Sci Adv, 2022 Oct 14;8(41):eabo6043	Whole Body	4385232926	NextSeq 500	PAIRED	298	ILLUMINA	Missing	NA	Yes
Mygalomorphae	Macrothelidae	Macrothele	yaginumai	Macrothele yaginumai	DRR297290	Arakawa K et al., "1000 spider silkomes: Linking sequences to silk physical properties.", Sci Adv, 2022 Oct 14;8(41):eabo6043	Whole Body	4530874334	NextSeq 500	PAIRED	299	ILLUMINA	Female	NA	Yes
Mygalomorphae	Macrothelidae	Macrothele	yani	Macrothele yani	SRR15801588	NA	Venom Gland	5950073700	Illumina NovaSeq 6000	PAIRED	300	ILLUMINA	Female	Mature	Yes
Mygalomorphae	Macrothelidae	Macrothele	yani	Macrothele yani	SRR15801589	NA	Venom Gland	6734879100	Illumina NovaSeq 6000	PAIRED	300	ILLUMINA	Female	Mature	Yes
Mygalomorphae	Macrothelidae	Macrothele	yani	Macrothele yani	SRR15801590	NA	Venom Gland	6795451800	Illumina NovaSeq 6000	PAIRED	300	ILLUMINA	Female	Mature	Yes
Mygalomorphae	Macrothelidae	Macrothele	yani	Macrothele yani	SRR15801591	NA	Venom Gland	7199491500	Illumina NovaSeq 6000	PAIRED	300	ILLUMINA	Male	Mature	Yes
Mygalomorphae	Macrothelidae	Macrothele	yani	Macrothele yani	SRR15801592	NA	Venom Gland	8288877300	Illumina NovaSeq 6000	PAIRED	300	ILLUMINA	Male	Mature	Yes
Mygalomorphae	Macrothelidae	Macrothele	yani	Macrothele yani	SRR15801593	NA	Venom Gland	6635538600	Illumina NovaSeq 6000	PAIRED	300	ILLUMINA	Male	Mature	Yes
Mygalomorphae	Nemesiidae	Sinopesa	kumensis	Sinopesa kumensis	DRR296804	Arakawa K et al., "1000 spider silkomes: Linking sequences to silk physical properties.", Sci Adv, 2022 Oct 14;8(41):eabo6043	Whole Body	4625137620	NextSeq 500	PAIRED	299	ILLUMINA	Missing	NA	Yes
Mygalomorphae	Pycnothelidae	Stanwellia	Stanwellia sp.	Stanwellia sp. RK-2018	SRR6997603	Fernández R et al., "Phylogenomics, Diversification Dynamics, and Comparative Transcriptomics across the Spider Tree of Life.", Curr Biol, 2018 May 7;28(9):1489-1497.e5	Whole Body	4167975300	Illumina HiSeq 2500	PAIRED	300	ILLUMINA	NA	NA	Yes
Mygalomorphae	Rhytidicolidae	Fufius	lanicius	Fufius lanicius	NA	NA	Venom Gland	20870999238	NovaSeq X Plus	PAIRED	302	ILLUMINA	Female	Adult	Yes
Mygalomorphae	Theraphosidae	Acanthoscurria	geniculata	Acanthoscurria geniculata	SRR1024075	Sanggaard, K., Bechsgaard, J., Fang, X. et al. Spider genomes provide insight into composition and evolution of venom and silk. Nat Commun 5, 3765 (2014). https://doi.org/10.1038/ncomms4765	NA	7280432280	Illumina HiSeq 2000	PAIRED	180	ILLUMINA	NA	NA	Yes
Mygalomorphae	Theraphosidae	Acanthoscurria	geniculata	Acanthoscurria geniculata	SRR1024076	NA	NA	7006227840	Illumina HiSeq 2000	PAIRED	180	ILLUMINA	NA	NA	Yes
Mygalomorphae	Theraphosidae	Acanthoscurria	juruenicola	Acanthoscurria juruenicola	SRR10988673	Nishiduka, E. S., Abreu, T. F., Abukawa, F. M., Oliveira, U. C., Tardivo, C. E. O., Nascimento, S. M., Meissner, G. O., Chaim, O. M., Juliano, M. A., Kitano, E. S., Zelanis, A., Serrano, S. M. T., Da Silva, P. I., Junqueira-de-Azevedo, I. L., Nishiyama-Jr, M. Y., & Tashima, A. K. (2022). Multiomics Profiling of Toxins in the Venom of the Amazonian Spider Acanthoscurria juruenicola. Journal of Pro…	Venom Gland	17173083300	Illumina HiSeq 1500	PAIRED	300	ILLUMINA	Female	NA	Yes
Mygalomorphae	Theraphosidae	Acanthoscurria	rondoniae	Acanthoscurria rondoniae	SRR11809740	NA	Venom Gland	14330201400	Illumina HiSeq 1500	PAIRED	300	ILLUMINA	NA	NA	Yes
Mygalomorphae	Theraphosidae	Acivularia	avicularia	Acivularia avicularia	NA	NA	Venom Gland	69515462300	NovaSeq X Plus	PAIRED	302	ILLUMINA	Female	Adult	Yes
Mygalomorphae	Theraphosidae	Aphonopelma	hentzi	Aphonopelma hentzi	SRR13605914	Setton, E. V. W., Hendrixson, B. E., & Sharma, P. P. (2019). Embryogenesis in a Colorado population of Aphonopelma hentzi (Girard, 1852) (Araneae: Mygalomorphae: Theraphosidae): establishing a promising system for the study of mygalomorph development. The Journal of Arachnology, 47(2), 209. https://doi.org/10.1636/JoA-S-18-081	Whole Body	9728546442	Illumina HiSeq 2500	PAIRED	202	ILLUMINA	NA	P. Tepidariorum Stages 5-11	Yes
Mygalomorphae	Theraphosidae	Aphonopelma	hentzi	Aphonopelma hentzi	SRR13605915	NA	Whole Body	7431805836	Illumina HiSeq 2500	PAIRED	252	ILLUMINA	NA	Post-Embryonic	Yes
Mygalomorphae	Theraphosidae	Bonnetina	megagyna	Bonnetina megagyna	SRR23881927	NA	Muscle	1797137989	Illumina HiSeq 2500	PAIRED	173	ILLUMINA	Not Determined	NA	Yes
Mygalomorphae	Theraphosidae	Brachypelma	boehmei	Brachypelma boehmei	NA	NA	Venom Gland	61395935902	NovaSeq X Plus	PAIRED	302	ILLUMINA	Male	Subadult	Yes
Mygalomorphae	Theraphosidae	Bumba	cabocla	Bumba cabocla	SRR8944285	https://www.sciencedirect.com/science/article/abs/pii/S1055790318308261	Whole Body	6669435900	Illumina HiSeq 4000	PAIRED	300	ILLUMINA	NA	NA	Yes
Mygalomorphae	Theraphosidae	Caribena	versicolor	Caribena versicolor	SRR8944282	Foley, S., Lüddecke, T., Cheng, D.-Q., Krehenwinkel, H., Künzel, S., Longhorn, S. J., Wendt, I., Von Wirth, V., Tänzler, R., Vences, M., & Piel, W. H. (2019). Tarantula phylogenomics: A robust phylogeny of deep theraphosid clades inferred from transcriptome data sheds light on the prickly issue of urticating setae evolution. Molecular Phylogenetics and Evolution, 140, 106573. https://doi.org/10.1…	Whole Body	8430640500	Illumina HiSeq 4000	PAIRED	300	ILLUMINA	NA	NA	Yes
Mygalomorphae	Theraphosidae	Catumiri	Catumiri sp.	Catumiri sp. SF1	SRR8944288	Foley, S., Lüddecke, T., Cheng, D.-Q., Krehenwinkel, H., Künzel, S., Longhorn, S. J., Wendt, I., Von Wirth, V., Tänzler, R., Vences, M., & Piel, W. H. (2019). Tarantula phylogenomics: A robust phylogeny of deep theraphosid clades inferred from transcriptome data sheds light on the prickly issue of urticating setae evolution. Molecular Phylogenetics and Evolution, 140, 106573. https://doi.org/10.1…	Whole Body	7555440000	Illumina HiSeq 4000	PAIRED	300	ILLUMINA	NA	NA	Yes
Mygalomorphae	Theraphosidae	Chaetopelma	olivaceum	Chaetopelma olivaceum	NA	NA	Venom Gland	48869800362	NovaSeq X Plus	PAIRED	302	ILLUMINA	Female	Subadult	Yes
Mygalomorphae	Theraphosidae	Chilobracys	natanicharum	Chilobracys natanicharum	NA	NA	Venom Gland	42464270434	NovaSeq X Plus	PAIRED	302	ILLUMINA	NA	Subadult	Yes
Mygalomorphae	Theraphosidae	Citharognathus	hosei	Citharognathus hosei	NA	NA	Venom Gland	38761145226	NovaSeq X Plus	PAIRED	302	ILLUMINA	NA	Subadult	Yes
Mygalomorphae	Theraphosidae	Cyriopagopus	schioedtei	Cyriopagopus schioedtei	SRR8944271	Foley, S., Lüddecke, T., Cheng, D.-Q., Krehenwinkel, H., Künzel, S., Longhorn, S. J., Wendt, I., Von Wirth, V., Tänzler, R., Vences, M., & Piel, W. H. (2019). Tarantula phylogenomics: A robust phylogeny of deep theraphosid clades inferred from transcriptome data sheds light on the prickly issue of urticating setae evolution. Molecular Phylogenetics and Evolution, 140, 106573. https://doi.org/10.1…	Whole Body	5877766200	Illumina HiSeq 4000	PAIRED	300	ILLUMINA	NA	NA	Yes
Mygalomorphae	Theraphosidae	Cyriopagopus	schmidti	Cyriopagopus schmidti	SRR1185958	Zhang Y et al., "Toxin diversity revealed by a transcriptomic study of Ornithoctonus huwena.", PLoS One, 2014;9(6):e100682	Venom Gland	61293416	454 GS FLX	SINGLE	494	LS454	Female	3 Month	Yes
Mygalomorphae	Theraphosidae	Dolichothele	diamantinensis	Dolichothele diamantinensis	NA	NA	Venom Gland	29616697570	NovaSeq X Plus	PAIRED	302	ILLUMINA	NA	Spiderling	Yes
Mygalomorphae	Theraphosidae	Ephebopus	cyanognathus	Ephebopus cyanognathus	SRR8944275	Foley, S., Lüddecke, T., Cheng, D.-Q., Krehenwinkel, H., Künzel, S., Longhorn, S. J., Wendt, I., Von Wirth, V., Tänzler, R., Vences, M., & Piel, W. H. (2019). Tarantula phylogenomics: A robust phylogeny of deep theraphosid clades inferred from transcriptome data sheds light on the prickly issue of urticating setae evolution. Molecular Phylogenetics and Evolution, 140, 106573. https://doi.org/10.1…	Whole Body	7677178500	Illumina HiSeq 4000	PAIRED	300	ILLUMINA	NA	NA	Yes
Mygalomorphae	Theraphosidae	Haplocosmia	Haplocosmia sp.	Haplocosmia sp. SF10	SRR8944280	Foley, S., Lüddecke, T., Cheng, D.-Q., Krehenwinkel, H., Künzel, S., Longhorn, S. J., Wendt, I., Von Wirth, V., Tänzler, R., Vences, M., & Piel, W. H. (2019). Tarantula phylogenomics: A robust phylogeny of deep theraphosid clades inferred from transcriptome data sheds light on the prickly issue of urticating setae evolution. Molecular Phylogenetics and Evolution, 140, 106573. https://doi.org/10.1…	Whole Body	7804414800	Illumina HiSeq 4000	PAIRED	300	ILLUMINA	NA	NA	Yes
Mygalomorphae	Theraphosidae	Haplopelma	hainanum	Haplopelma hainanum	SRR18936171	NA	Venom Gland	19943408088	Illumina HiSeq 2000	PAIRED	299	ILLUMINA	Male	Adult	Yes
Mygalomorphae	Theraphosidae	Haplopelma	hainanum	Haplopelma hainanum	SRR1192504	NA	Venom Gland	127073678	454 GS FLX	SINGLE	509	LS454	Not Determined	3 Month	Yes
Mygalomorphae	Theraphosidae	Haplopelma	hainanum	Haplopelma hainanum	SRR2155564	NA	Venom Gland	7203677136	Illumina HiSeq 2000	PAIRED	202	ILLUMINA	Female	Adult	Yes
Mygalomorphae	Theraphosidae	Harpactira	dictator	Harpactira dictator	NA	NA	Venom Gland	41587978476	NovaSeq X Plus	PAIRED	302	ILLUMINA	Male	Adult	Yes
Mygalomorphae	Theraphosidae	Heteroscodra	maculata	Heteroscodra maculata	NA	NA	Venom Gland	NA	NovaSeq X Plus	PAIRED	302	ILLUMINA	NA	NA	Yes
Mygalomorphae	Theraphosidae	Hysterocrates	gigas	Hysterocrates gigas	NA	NA	Venom Gland	NA	NovaSeq X Plus	PAIRED	302	ILLUMINA	NA	NA	Yes
Mygalomorphae	Theraphosidae	Lampropelma	violaceopes	Lampropelma violaceopes	DRR296550	Arakawa K et al., "1000 spider silkomes: Linking sequences to silk physical properties.", Sci Adv, 2022 Oct 14;8(41):eabo6043	Whole Body	5699188779	NextSeq 500	PAIRED	300	ILLUMINA	Missing	NA	Yes
Mygalomorphae	Theraphosidae	Lasiodora	parahybana	Lasiodora parahybana	NA	NA	Venom Gland	37723031098	NovaSeq X Plus	PAIRED	302	ILLUMINA	Male	Adult	Yes
Mygalomorphae	Theraphosidae	Monocentropus	balfouri	Monocentropus balfouri	SRR8944273	Foley, S., Lüddecke, T., Cheng, D.-Q., Krehenwinkel, H., Künzel, S., Longhorn, S. J., Wendt, I., Von Wirth, V., Tänzler, R., Vences, M., & Piel, W. H. (2019). Tarantula phylogenomics: A robust phylogeny of deep theraphosid clades inferred from transcriptome data sheds light on the prickly issue of urticating setae evolution. Molecular Phylogenetics and Evolution, 140, 106573. https://doi.org/10.1…	Whole Body	7256875500	Illumina HiSeq 4000	PAIRED	300	ILLUMINA	NA	NA	Yes
Mygalomorphae	Theraphosidae	Neoholothele	incei	Neoholothele incei	SRR8944287	Foley, S., Lüddecke, T., Cheng, D.-Q., Krehenwinkel, H., Künzel, S., Longhorn, S. J., Wendt, I., Von Wirth, V., Tänzler, R., Vences, M., & Piel, W. H. (2019). Tarantula phylogenomics: A robust phylogeny of deep theraphosid clades inferred from transcriptome data sheds light on the prickly issue of urticating setae evolution. Molecular Phylogenetics and Evolution, 140, 106573. https://doi.org/10.1…	Whole Body	7743523200	Illumina HiSeq 4000	PAIRED	300	ILLUMINA	NA	NA	Yes
Mygalomorphae	Theraphosidae	Omothymus	Omothymus sp.	Omothymus sp. 'Hati Hati'	SRR8944281	Foley, S., Lüddecke, T., Cheng, D.-Q., Krehenwinkel, H., Künzel, S., Longhorn, S. J., Wendt, I., Von Wirth, V., Tänzler, R., Vences, M., & Piel, W. H. (2019). Tarantula phylogenomics: A robust phylogeny of deep theraphosid clades inferred from transcriptome data sheds light on the prickly issue of urticating setae evolution. Molecular Phylogenetics and Evolution, 140, 106573. https://doi.org/10.1…	Whole Body	8312212200	Illumina HiSeq 4000	PAIRED	300	ILLUMINA	NA	NA	Yes
Mygalomorphae	Theraphosidae	Pamphobeteus	verdolaga	Pamphobeteus verdolaga	ERR2008012	Estrada-Gomez, S.; Cardoso, F.C.; Vargas-Muñoz, L.J.; Quintana-Castillo, J.C.; Arenas Gómez, C.M.; Pineda, S.S.; Saldarriaga-Cordoba, M.M. Venomic, Transcriptomic, and Bioactivity Analyses of Pamphobeteus verdolaga Venom Reveal Complex Disulfide-Rich Peptides That Modulate Calcium Channels. Toxins 2019, 11, 496. https://doi.org/10.3390/toxins11090496	Venom Gland	5046911218	Illumina HiSeq 2500	PAIRED	202	ILLUMINA	NA	NA	Yes
Mygalomorphae	Theraphosidae	Pelinobius	muticus	Pelinobius muticus	SRR8944274	Foley, S., Lüddecke, T., Cheng, D.-Q., Krehenwinkel, H., Künzel, S., Longhorn, S. J., Wendt, I., Von Wirth, V., Tänzler, R., Vences, M., & Piel, W. H. (2019). Tarantula phylogenomics: A robust phylogeny of deep theraphosid clades inferred from transcriptome data sheds light on the prickly issue of urticating setae evolution. Molecular Phylogenetics and Evolution, 140, 106573. https://doi.org/10.1…	Whole Body	6468075000	Illumina HiSeq 4000	PAIRED	300	ILLUMINA	NA	NA	Yes
Mygalomorphae	Theraphosidae	Phormictopus	atrichomatus	Phormictopus atrichomatus	SRR8944270	Foley, S., Lüddecke, T., Cheng, D.-Q., Krehenwinkel, H., Künzel, S., Longhorn, S. J., Wendt, I., Von Wirth, V., Tänzler, R., Vences, M., & Piel, W. H. (2019). Tarantula phylogenomics: A robust phylogeny of deep theraphosid clades inferred from transcriptome data sheds light on the prickly issue of urticating setae evolution. Molecular Phylogenetics and Evolution, 140, 106573. https://doi.org/10.1…	Whole Body	7988256300	Illumina HiSeq 4000	PAIRED	300	ILLUMINA	NA	NA	Yes
Mygalomorphae	Theraphosidae	Poecilotheria	fasciata	Poecilotheria fasciata	SRR5099327	NA	Venom Gland	1481311991	Ion Torrent PGM	SINGLE	211	ION_TORRENT	NA	NA	Yes
Mygalomorphae	Theraphosidae	Poecilotheria	vittata	Poecilotheria vittata	SRR8944269	Foley, S., Lüddecke, T., Cheng, D.-Q., Krehenwinkel, H., Künzel, S., Longhorn, S. J., Wendt, I., Von Wirth, V., Tänzler, R., Vences, M., & Piel, W. H. (2019). Tarantula phylogenomics: A robust phylogeny of deep theraphosid clades inferred from transcriptome data sheds light on the prickly issue of urticating setae evolution. Molecular Phylogenetics and Evolution, 140, 106573. https://doi.org/10.1…	Whole Body	7082899500	Illumina HiSeq 4000	PAIRED	300	ILLUMINA	NA	NA	Yes
Mygalomorphae	Theraphosidae	Pterinochilus	lugardi	Pterinochilus lugardi	SRR8944284	Foley, S., Lüddecke, T., Cheng, D.-Q., Krehenwinkel, H., Künzel, S., Longhorn, S. J., Wendt, I., Von Wirth, V., Tänzler, R., Vences, M., & Piel, W. H. (2019). Tarantula phylogenomics: A robust phylogeny of deep theraphosid clades inferred from transcriptome data sheds light on the prickly issue of urticating setae evolution. Molecular Phylogenetics and Evolution, 140, 106573. https://doi.org/10.1…	Whole Body	7123319400	Illumina HiSeq 4000	PAIRED	300	ILLUMINA	NA	NA	Yes
Mygalomorphae	Theraphosidae	Stromatopelma	calceatum	Stromatopelma calceatum	SRR8944276	Foley, S., Lüddecke, T., Cheng, D.-Q., Krehenwinkel, H., Künzel, S., Longhorn, S. J., Wendt, I., Von Wirth, V., Tänzler, R., Vences, M., & Piel, W. H. (2019). Tarantula phylogenomics: A robust phylogeny of deep theraphosid clades inferred from transcriptome data sheds light on the prickly issue of urticating setae evolution. Molecular Phylogenetics and Evolution, 140, 106573. https://doi.org/10.1…	Whole Body	7920325500	Illumina HiSeq 4000	PAIRED	300	ILLUMINA	NA	NA	Yes
Mygalomorphae	Theraphosidae	Tapinauchenius	violaceus	Tapinauchenius violaceus	SRR8944283	Foley, S., Lüddecke, T., Cheng, D.-Q., Krehenwinkel, H., Künzel, S., Longhorn, S. J., Wendt, I., Von Wirth, V., Tänzler, R., Vences, M., & Piel, W. H. (2019). Tarantula phylogenomics: A robust phylogeny of deep theraphosid clades inferred from transcriptome data sheds light on the prickly issue of urticating setae evolution. Molecular Phylogenetics and Evolution, 140, 106573. https://doi.org/10.1…	Whole Body	7762796100	Illumina HiSeq 4000	PAIRED	300	ILLUMINA	NA	NA	Yes
Mygalomorphae	Theraphosidae	Thrigmopoeus	Thrigmopoeus sp.	Thrigmopoeus sp. SF3	SRR8944286	Foley, S., Lüddecke, T., Cheng, D.-Q., Krehenwinkel, H., Künzel, S., Longhorn, S. J., Wendt, I., Von Wirth, V., Tänzler, R., Vences, M., & Piel, W. H. (2019). Tarantula phylogenomics: A robust phylogeny of deep theraphosid clades inferred from transcriptome data sheds light on the prickly issue of urticating setae evolution. Molecular Phylogenetics and Evolution, 140, 106573. https://doi.org/10.1…	Whole Body	8250538800	Illumina HiSeq 4000	PAIRED	300	ILLUMINA	NA	NA	Yes
Mygalomorphae	Theraphosidae	Xenesthis	intermedia	Xenesthis intermedia	NA	NA	Venom Gland	21984748964	NovaSeq X Plus	PAIRED	302	ILLUMINA	Male	Subadult	Yes

## Sheet: SI Table S6
SI Table S6: Naming of identified toxin orthologs. Sequence ID from deposited transcriptome assembly and corresponding toxin ID with species name in parenthesis, including valency and taxonomic data for A, Hc1a orthologs and B, DkTx orthologs.
SI Table S6A									SI Table S6B
Sequence ID			Toxin name (species)		Type	Family			Sequence ID			Toxin name (species)		Type	Family
U21-HxTx-Hc1a			U21-Hc1a (H.cerberea)		Bivalent	Atracidae			Acanthoscurria_rondoniae_TRINITY_DN71933_c0_g1_i1.p1_monovalent			U1-Ar1a (A.rondoniae)		Monovalent	Theraphosinae
pi-HxTx-Hc1a			pi-Hc1a (H.cerberea)		Bivalent	Atracidae			Acanthoscurria_juruenicola_TRINITY_DN124475_c0_g1_i1.p1_monovalent			U1-Aj1a (A.juruenicola)		Monovalent	Theraphosinae
pi-HxTx-Hc1b			pi-Hc3a (H.cerberea)		Monovalent	Atracidae			Cyriopagopus_schioedtei_SRR8944271_TRINITY_DN473_c0_g1_i1.p1_bivalent			U1-Cs1a (C.schioedtei)		Bivalent	Ornithoctoninae
Ddia1-VG_trinity.Trinity_TRINITY_DN2593_c0_g1_i1.p2			U1-Dd1a (D. diamantinensis)		Bivalent	Theraphosidae			Omothymus_sp._Hati_Hati_SRR8944281_TRINITY_DN189865_c0_g1_i1.p1_bivalent			U1-Os1a (Omothymys sp.)		Bivalent	Ornithoctoninae
Ddia1-VG_trinity.Trinity_TRINITY_DN2593_c0_g1_i10.p1			U1-Dd1b (D. diamantinensis)		Bivalent	Theraphosidae			Chos-VG_trinity.Trinity_TRINITY_DN2442_c0_g1_i24.p1_bivalent			U1-Ch1a (C. hosei)		Bivalent	Ornithoctoninae
Ddia1-VG_trinity.Trinity_TRINITY_DN2593_c0_g1_i12.p2			U1-Dd1c (D. diamantinensis)		Bivalent	Theraphosidae			Cyriopagopus_schioedtei_SRR8944271_TRINITY_DN473_c0_g1_i2.p1_bivalent			U1-Cs1b (C.schioedtei)		Bivalent	Ornithoctoninae
Ddia1-VG_trinity.Trinity_TRINITY_DN2593_c0_g1_i14.p2			U1-Dd1d (D. diamantinensis)		Bivalent	Theraphosidae			Haplopelma_hainanum_TRINITY_DN62_c0_g1_i3.p1_bivalent			U1-Hh2a (H. hainanum)		Bivalent	Ornithoctoninae
Ddia1-VG_trinity.Trinity_TRINITY_DN2593_c0_g1_i3.p1			U1-Dd1e (D. diamantinensis)		Bivalent	Theraphosidae			Haplopelma_hainanum_TRINITY_DN2029_c0_g2_i9.p1_bivalent			U1-Hh2b (H. hainanum)		Bivalent	Ornithoctoninae
Hcer-Pro_trinity.Trinity_TRINITY_DN22415_c0_g1_i1.p1			pi-Hc3b (H. cerberea)		Monovalent	Atracidae			Haplopelma_hainanum_TRINITY_DN2029_c0_g2_i3.p1_monovalent			U1-Hh1a (H. hainanum)		Monovalent	Ornithoctoninae
Hdic-VG_trinity.Trinity_TRINITY_DN3867_c2_g1_i11.p1			U1-Hd1a (H. dictator)		Monovalent	Theraphosidae			Haplopelma_hainanum_1_TRINITY_DN517_c0_g2_i2.p1_bivalent			U1-Hh2c (H. hainanum)		Bivalent	Ornithoctoninae
Hdic-VG_trinity.Trinity_TRINITY_DN3867_c2_g1_i12.p1			U1-Hd1b (H. dictator)		Monovalent	Theraphosidae			Haplopelma_hainanum_1_TRINITY_DN517_c0_g2_i1.p1_monovalent			U1-Hh1b (H. hainanum)		Monovalent	Ornithoctoninae
Hdic-VG_trinity.Trinity_TRINITY_DN3867_c2_g1_i20.p1			U1-Hd1c (H. dictator)		Monovalent	Theraphosidae			Haplopelma_hainanum_TRINITY_DN2029_c0_g2_i11.p1_bivalent			U1-Hh2d (H. hainanum)		Bivalent	Ornithoctoninae
Hdic-VG_trinity.Trinity_TRINITY_DN84444_c0_g1_i1.p1			U1-Hd1d (H. dictator)		Monovalent	Theraphosidae			Haplopelma_hainanum_TRINITY_DN2029_c1_g1_i39.p1_bivalent			U1-Hh2e (H. hainanum)		Bivalent	Ornithoctoninae
Atrax_robustus_DRR297152_TRINITY_DN24812_c0_g1_i1.p1			U1-Ar1a (A. robustus)		Bivalent	Atracidae			Haplopelma_hainanum_TRINITY_DN2029_c1_g1_i37.p1_bivalent			U1-Hh2f (H. hainanum)		Bivalent	Ornithoctoninae
Caribena_versicolor_SRR8944282_TRINITY_DN120895_c0_g1_i1.p1			U1-Cv1a (C. versicolor)		Monovalent	Theraphosidae			Poecilotheria_vittata_SRR8944269_TRINITY_DN1900_c0_g1_i20.p3_bivalent			U1-Pv2a (P.vittata)		Bivalent	Poecilotherinae
Caribena_versicolor_SRR8944282_TRINITY_DN125892_c0_g1_i1.p1			U2-Cv1a (C. versicolor)		Monovalent	Theraphosidae			Poecilotheria_vittata_SRR8944269_TRINITY_DN1900_c0_g2_i2.p1_monovalent			U1-Pv1a (P.vittata)		Monovalent	Poecilotherinae
Monocentropus_balfouri_SRR8944273_TRINITY_DN4980_c0_g1_i1.p1			U1-Mb2a (M. balfouri)		Bivalent	Theraphosidae			P0CH43.1_RecName__Full_Tau-theraphotoxin-Hs1a__Short_Tau-TRTX-Hs1a__AltName__Full_Double-knot_toxin__Short_DkTx_Cyriopagopus_schmidti_D2			DkTx D2 (C.schmidti)		Bivalent	Ornithoctoninae
Monocentropus_balfouri_SRR8944273_TRINITY_DN260_c0_g1_i8.p1			U1-Mb1a (M. balfouri)		Bivalent	Theraphosidae			Chos-VG_trinity.Trinity_TRINITY_DN2442_c0_g1_i26.p2_D2			U2-Ch1a D2 (C. hosei)		Bivalent	Ornithoctoninae
Monocentropus_balfouri_SRR8944273_TRINITY_DN1398_c0_g1_i1.p1			U1-Mb1b (M. balfouri)		Bivalent	Theraphosidae			Haplopelma_hainanum_TRINITY_DN62_c0_g1_i2.p1			U1-Hh1c (H. Hainanum)		Monovalent	Ornithoctoninae
Pelinobius_muticus_SRR8944274_TRINITY_DN56786_c0_g1_i1.p1			U1-Pm1a (P. Muticus)		Bivalent	Theraphosidae			ARB50074.1_U4-theraphotoxin-Pf24,_partial_Poecilotheria_formosa			U4-Pf24_partial (P.formosa)		Monovalent	Poecilotherinae
Pelinobius_muticus_SRR8944274_TRINITY_DN89825_c0_g1_i1.p1			U1-Pm2a (P. Muticus)		Trivalent	Theraphosidae
Pelinobius_muticus_SRR8944274_TRINITY_DN89825_c0_g1_i2.p1			U1-Pm2b (P. Muticus)		Bivalent	Theraphosidae
Pelinobius_muticus_SRR8944274_TRINITY_DN113848_c0_g1_i1.p1			U1-Pm1b (P. Muticus)		Bivalent	Theraphosidae
Stromatopelma_calceatum_SRR8944276_TRINITY_DN1891_c0_g1_i1.p2			U1-Sc1a (S. calceatum)		Monovalent	Theraphosidae
Stromatopelma_calceatum_SRR8944276_TRINITY_DN1891_c0_g1_i6.p1			U1-Sc1b (S. calceatum)		Monovalent	Theraphosidae
Stromatopelma_calceatum_SRR8944276_TRINITY_DN1891_c0_g2_i1.p1			U1-Sc1c (S. calceatum)		Monovalent	Theraphosidae
Stromatopelma_calceatum_SRR8944276_TRINITY_DN1891_c0_g2_i2.p2			U1-Sc1d (S. calceatum)		Monovalent	Theraphosidae
Tapinauchenius_violaceus_SRR8944283_TRINITY_DN137507_c0_g1_i1.p2			U1-Tv1a (T. violaceus)		Monovalent	Theraphosidae
Macrothele_yani_5_TRINITY_DN6103_c0_g2_i5.p1			U1-My1a (M. yani)		Monovalent	Macrothelidae
Macrothele_yani_5_TRINITY_DN6103_c0_g1_i6.p1			U1-My1b (M. yani)		Monovalent	Macrothelidae
Macrothele_yani_4_TRINITY_DN122_c0_g1_i1.p1			U1-My1c (M. yani)		Monovalent	Macrothelidae
Macrothele_yani_4_TRINITY_DN16701_c0_g1_i3.p1			U1-My1d (M. yani)		Monovalent	Macrothelidae
Macrothele_yani_1_TRINITY_DN121_c0_g1_i10.p1			U1-My1e (M. yani)		Monovalent	Macrothelidae
Macrothele_yani_TRINITY_DN12500_c0_g1_i2.p1			U1-My2a (M. yani)		Bivalent	Macrothelidae
Macrothele_yani_TRINITY_DN12500_c0_g2_i3.p1			U1-My2b (M. yani)		Bivalent	Macrothelidae
H_maculata.Trinity_TR32658_c1_g3_i1|len_761.p2			U1-Hm1b (H. maculata)		Monovalent	Theraphosidae
H_maculata.Trinity_TR76704_c0_g1_i1|len_382.p2			U1-Hm1c (H. maculata)		Monovalent	Theraphosidae
Macrothele_yani_TRINITY_DN5162_c0_g1_i1.p1			U1-My1f (M. yani)		Monovalent	Macrothelidae
Macrothele_yani_TRINITY_DN50_c0_g1_i3.p1			U1-My1g (M. yani)		Monovalent	Macrothelidae
Pterinochilus_murinus.Trinity_TR13586_c0_g1_i1.p1			U1-Pm1a (P. murinus)		Monovalent	Theraphosidae
Hgigas.Trinity_TR13896|c0_g1_i1.p2			U1-Hg3a (H. gigas)		Monovalent	Theraphosidae
Hgigas.Trinity_TR13896|c0_g1_i2.p2			U1-Hg3b (H. gigas)		Monovalent	Theraphosidae
Hgigas.Trinity_TR15960|c0_g1_i1.p1			U1-Hg1a (H. gigas)		Bivalent	Theraphosidae
Hgigas.Trinity_TR16507|c0_g1_i1.p2			U1-Hg1b (H. gigas)		Bivalent	Theraphosidae
Hgigas.Trinity_TR16507|c0_g1_i3.p1			U1-Hg1c (H. gigas)		Bivalent	Theraphosidae
Hgigas.Trinity_TR17376|c0_g1_i1.p1			U1-Hg2a (H. gigas)		Bivalent	Theraphosidae
Hgigas.Trinity_TR12608|c0_g1_i1.p2			U1-Hg3c (H. gigas)		Monovalent	Theraphosidae
Hgigas.Trinity_TR17402|c1_g15_i1.p1			U1-Hg2b (H. gigas)		Bivalent	Theraphosidae
H_infensa_combined.nr.fa_Hinfensa_454_MIRA_Assembly_Contig_168.p1			U21-Hc1a (H.infensa)		Bivalent	Atracidae
H_infensa_combined.nr.fa_Hinfensa_454_MIRA_Assembly_Contig_275.p1			U21-Hc1b (H.infensa)		Bivalent	Atracidae
H_infensa_combined.nr.fa_Hinfensa_454_MIRA_Assembly_Contig_286.p1			pi-Hi1d (H.infensa)		Bivalent	Atracidae
H_infensa_combined.nr.fa_Hinfensa_454_MIRA_Assembly_Contig_857.p2			U21-Hc1c (H.infensa)		Bivalent	Atracidae
H_infensa_combined.nr.fa_Hinfensa_454_MIRA_Assembly_Contig_876.p1			pi-Hi1e (H.infensa)		Bivalent	Atracidae
H_infensa_combined.nr.fa_Hinfensa_454_MIRA_Assembly_Contig_902.p2			pi-Hi1f (H.infensa)		Bivalent	Atracidae
Pcam-WB_trinity.Trinity_TRINITY_DN3649_c0_g1_i1.p1			PcTx1a (P. cambridgei)		Monovalent	Theraphosidae
Pcam-WB_trinity.Trinity_TRINITY_DN3649_c0_g2_i3.p1			PcTx1b (P. cambridgei)		Monovalent	Theraphosidae
pi-Hexatoxin-Hc1b_tsa-hi1a_HAHJ01000277.1.p2			pi-Hi3c (H. cerberea)		Monovalent	Atracidae
pi-Hexatoxin-Hc1a_tsa-hi1a_HAHJ01000116.1.p1			pi-Hi1c (H. infensa)		Bivalent	Atracidae
pi-Hexatoxin-Hc1a_tsa-hi1a_HAHJ01000107.1.p1			pi-Hi1b (H. infensa))		Bivalent	Atracidae
Atrax_robustus_tsa-hi1a_IBFP01004186.1.p1			pi-Hi1a (A. robustus)		Bivalent	Atracidae
UniRef90_C0HKD0			U1-Hm1a (H. maculata)		Monovalent	Theraphosidae
U15--Hexatoxin-Hf1a_tsa-hi1a_A_HAHG01000052.1.p1			U15-Hf1a (H. formidabilis)		Bivalent	Atracidae
A_rondoniae_tsa-hi1a_A_GIOJ01145936.1.p2			U1-Ar1a (A. rondoniae)		Monovalent	Theraphosidae
Macrothele_yani_5_TRINITY_DN135_c0_g2_i1.p1			U1-My2c (M. yani)		Bivalent	Macrothelidae
Macrothele_yani_4_TRINITY_DN122_c0_g1_i2.p1			U1-My1h (M. yani)		Monovalent	Macrothelidae
Macrothele_yani_3_TRINITY_DN5118_c0_g2_i1.p1			U1-My1i (M. yani)		Monovalent	Macrothelidae
UniRef90_A0A1L1QJU3			pi-Hi1a (H. infensa)		Bivalent	Atracidae

## Sheet: SI Table S7
SI Table S7: Clustering of ICK sequences from H. cerberea. Clusters of ICK genes based on similarity in amino acid, coding sequence (CDS) and full gene sequence using CD-hit. Grey squares indicate that the gene was not clustered using the specific sequence type.
SI Table S7
			Sequence similarity (%)
Cluster	Sequence	Contig	AA	CDS	Gene
1	g14764	ptg019373l	*	*
	g13482	ptg021544l	98.36	98.10
2	g7607	ptg006531l	*	*
	g14760	ptg000401l	96.04	97.06
	g9749	ptg010233l		96.73
3	g14761	ptg001630l	98.98	*
	g14769	ptg015670l	95.88	96.91
	g14768	ptg001519l	*	99.33	*
	g6934	ptg005541l	100.00	99.33	99.79
	g10550	ptg011936l	98.98	98.99
	g3717	ptg002227l	95.92	96.97
	g14759	ptg000401l	97.96	97.98
4	g6233	ptg004684l		*
	g6232	ptg004684l		95.79
5	g1119	ptg000643l	*	*
	g13839	ptg023587l	98.70	99.15
	g11250	ptg013668l	97.78	98.90
	g13766	ptg023077l		97.44
6	g14765	ptg021989l	*	*
	g14763	ptg012768l	97.26	99.1
* is the reference sequence to the cluster assigned by cd-hit

## Sheet: SI Table S8
SI Table S8: Overview of manually curated TE consensus sequences. The table provides information on priority, based on presence around Hc1a-like genes (1), ICK genes (2), contigs with genes (3), general abundance (4) and remaining (5), including status, naming and classification, and raw output from TEtrimmer and PASTEC that was used in the curation process.
SI Table S8
Manual curation of non-redundant TEtrimmer output											TEtrimmer output from raw RM2 library											PASTEC output from non-redundant TEtrimmer output
Priority	Status	Consensus			Type	Superfamily	Comment				evaluation	blast_hit_n	cons_MSA_seq_n	cons_full_blast_n	input_length	cons_length	input_TE_type	reclassified_type	terminal_repeat	low_copy	status	strand	confused	class	order	Wcode	sFamily	CI	coding	struct	other
1	Perfect	ltr_1_family_174#DNA/TcMar-Mariner			DNA	TcMar-Mariner	TIRs and TSDs well-defined, flanking a ~1 kb Tpase ORF.				Reco_check	26236.0	84.0	25111.0	4803.0	1280.0	DNA/TcMar-Mariner	DNA/TcMar-Mariner	FALSE	FALSE	processed	+	FALSE	II	TIR	DTX		100	coding=(TE_BLRtx: Mariner-23_HSal:ClassII:TIR:Tc1-Mariner: 72.11%, Mariner-4_HSal:ClassII:TIR:Tc1-Mariner: 8.29%; TE_BLRx: Mariner-73_HSal_1p:ClassII:TIR:Tc1-Mariner: 99.42%; profiles: PF17906.4_HTH_48_NA_Tase_24.1: 100.00%, PF13565.9_HTH_32_Tc1-Mariner_HTH_33.7: 58.90%, PF01359.21_Transposase_1_NA_Tase*_24.3: 98.75%)	struct=(TElength: >1000bps; TermRepeats: termTIR: 29; ORF: >1000bps Tase HTH Tase*)	other=(NA)
1	Perfect	ltr_1_family_95#LTR/Gypsy_TRIM			LTR	Gypsy_TRIM	LTRs intact, 5'TG-3'CA ends. LTRs are long, most of body degraded, ORF hit with LTR/Gypsy. Annotated as TRIM.				Reco_check	564.0	63.0	23485.0	146.0	481.0	LTR/Unknown	DNA/TcMar-Mariner	FALSE	FALSE	processed	.	FALSE	I	TRIM	RXX-TRIM		40	coding=(NA)	struct=(TElength: <700bps; TermRepeats: termLTR: 146)	other=(NA)
1	Perfect	rnd_1_family_373#DNA/TcMar-Mariner			DNA	TcMar-Mariner	Intact TIRs and clear TSDs after extension of original input RM2 sequence. TIRs are flanking a 1 kb Tpase ORF, entire TE has good genomic coverage. Potentially activate TE.				Need_check	531.0	530.0	349.0	280.0	1428.0	DNA/TcMar-Tc1	DNA/TcMar-Mariner	TIR	FALSE	processed	+	FALSE	II	TIR	DTX		100	coding=(TE_BLRtx: Mariner-22_LMi:ClassII:TIR:Tc1-Mariner: 68.35%, HSMAR1:ClassII:TIR:Tc1-Mariner: 84.93%, Mariner-2_LG:ClassII:TIR:Tc1-Mariner: 11.51%, Mariner-4_LG:ClassII:TIR:Tc1-Mariner: 16.30%, Mariner-5_LG:ClassII:TIR:Tc1-Mariner: 9.09%; TE_BLRx: Mariner-68_LMi_1p:ClassII:TIR:Tc1-Mariner: 100.00%, Mariner-13_HSal_1p:ClassII:TIR:Tc1-Mariner: 100.00%, Mariner-22_LMi_1p:ClassII:TIR:Tc1-Mariner:…	struct=(TElength: >1000bps; ORF: >1000bps Tase DDE)	other=(NA)
1	Chimeric	rnd_5_family_6657#Unknown_Chim			Unknown	Unknown_Chim	Product of overextension of rnd_1_family_115#DNA/TcMar-Mariner. Kept as chimeric.				Need_check	376.0	12.0	8.0	4810.0	15753.0	Unknown	Unknown	FALSE	FALSE	processed	+	TRUE	II|I	TIR|LINE	DTX|RIX		75|36	coding=(TE_BLRtx: Mariner-11_EL:ClassII:TIR:Tc1-Mariner: 9.59%, Mariner-13_EL:ClassII:TIR:Tc1-Mariner: 6.76%, Mariner-22_LMi:ClassII:TIR:Tc1-Mariner: 45.92%, Mariner-31_LMi:ClassII:TIR:Tc1-Mariner: 37.59%, Mariner-67_LMi:ClassII:TIR:Tc1-Mariner: 12.47%, Mariner-2_DEr:ClassII:TIR:Tc1-Mariner: 8.48%, Mariner-36_HSal:ClassII:TIR:Tc1-Mariner: 28.37%; TE_BLRx: Mariner-22_LMi_1p:ClassII:TIR:Tc1-Mariner…	struct=(TElength: >10000bps)	other=(TE_BLRtx: DOC6_DM:ClassI:LINE:Jockey: 8.31%; TE_BLRx: Ag-Jen-1_2p:ClassI:LINE:Jockey: 36.58%)
1	Good	rnd_4_family_931#DNA/TcMar-Mariner			DNA	TcMar-Mariner	TIRs and TSDs not accurate in consensus, but long intact Tpase ORF in consensus, and length corresponds to TcMariner.				Need_check	3462.0	100.0	0.0	1249.0	1260.0	Unknown	DNA/TcMar-Mariner	FALSE	FALSE	processed	+	FALSE	II	TIR	DTX		100	coding=(TE_BLRtx: Mariner-1_SK:ClassII:TIR:Tc1-Mariner: 6.26%, Mariner-5_LMi:ClassII:TIR:Tc1-Mariner: 22.02%, Mariner1_GG:ClassII:TIR:Tc1-Mariner: 27.14%; TE_BLRx: Mariner-1_SK_1p:ClassII:TIR:Tc1-Mariner: 48.86%, Mariner-5_LMi_1p:ClassII:TIR:Tc1-Mariner: 21.35%; profiles: PF01359.21_Transposase_1_NA_Tase*_24.3: 97.50%)	struct=(TElength: >1000bps; ORF: >1000bps Tase*)	other=(NA)
1	Perfect	rnd_1_family_62#DNA/TcMar-Tc1			DNA	TcMar-Tc1	Tpase ORF intact, TSDs are correct (but starting point is unclear). TIRs in both ends.				Reco_check	27527.0	100.0	23661.0	1275.0	1263.0	DNA/TcMar-Tc1	DNA/TcMar-Tc1	FALSE	FALSE	processed	+	FALSE	II	TIR	DTX		100	coding=(TE_BLRtx: Mariner-22_EL:ClassII:TIR:Tc1-Mariner: 82.30%; TE_BLRx: Mariner-11_DBp_1p:ClassII:TIR:Tc1-Mariner: 5.82%, Mariner-22_EL_1p:ClassII:TIR:Tc1-Mariner: 98.83%; profiles: PF01498.21_HTH_Tnp_Tc3_2_NA_Tase_31.5: 98.61%, PF13358.9_DDE_3_NA_DDE_28.6: 57.53%, PF13518.9_HTH_28_Tc1-Mariner_HTH_22.2: 42.31%, PF13936.9_HTH_38_Tc1-Mariner_HTH_33.7: 86.36%)	struct=(TElength: >1000bps; TermRepeats: termTIR: 31; ORF: >1000bps HTH HTH Tase DDE)	other=(NA)
1	Perfect	rnd_3_family_1140#DNA/TcMar-Tc1			DNA	TcMar-Tc1	TIRs and TSDs well-defined, flanking a ~1 kb Tpase ORF.				Reco_check	1725.0	96.0	3.0	578.0	1225.0	DNA/TcMar-Tc1	DNA/TcMar-Tc1	FALSE	FALSE	processed	+	FALSE	II	TIR	DTX		100	coding=(TE_BLRtx: Mariner-N3_SSa:ClassII:TIR:Tc1-Mariner: 14.46%, TC1_FR1:ClassII:TIR:Tc1-Mariner: 67.38%; TE_BLRx: Tc1_Ele13_1p:ClassII:TIR:Tc1-Mariner: 15.76%, transposase#2:ClassII:TIR:Tc1-Mariner: 79.42%; profiles: PF01498.21_HTH_Tnp_Tc3_2_NA_Tase_31.5: 91.67%, PF13358.9_DDE_3_NA_DDE_28.6: 36.99%)	struct=(TElength: >1000bps; TermRepeats: termTIR: 27)	other=(NA)
1	Chimeric	rnd_1_family_9#DNA/TcMar-Tc1_Chim			DNA	TcMar-Tc1_Chim	Looks like a TRIM between 200-400 bp. Rest is unclear, ends are not well-defined. Several full-length exist - needs extension.				Reco_check	21471.0	99.0	4.0	461.0	963.0	Unknown	DNA/TcMar-Tc1	FALSE	FALSE	processed	.	FALSE	Unclassified	Unclassified				coding=(NA)	struct=(NA)	other=(NA)
1	Chimeric	ltr_1_family_72#LTR/Gypsy_Chim			LTR	Gypsy_Chim	Chimeric full-length. Intact LTR from ~10,000-18,871 bp. STR in ~7,500-8,500 bp. Some signals in ~1,000-2,000 bp. No annotation to hit in Hc1a-like genes.				Need_check	14.0	13.0	1.0	288.0	18871.0	LTR/Unknown	LTR/Gypsy	FALSE	FALSE	processed	+	TRUE	II|I	TIR|LTR	DTX|RLX		100|57	coding=(TE_BLRtx: MAR1_BM:ClassII:TIR:Tc1-Mariner: 56.56%, Mariner-5_ACe:ClassII:TIR:Tc1-Mariner: 98.44%, Mariner-5_BM:ClassII:TIR:Tc1-Mariner: 23.86%; TE_BLRx: Mariner-35_HSal_1p:ClassII:TIR:Tc1-Mariner: 40.00%, Mariner-5_ACe_1p:ClassII:TIR:Tc1-Mariner: 87.94%, Mariner-5_BM_1p:ClassII:TIR:Tc1-Mariner: 87.57%, Mariner-75_HSal_1p:ClassII:TIR:Tc1-Mariner: 5.56%; profiles: GyDB_RT_17_6_NA_RT_NA: 100…	struct=(TElength: >10000bps; ORF: >1000bps, >1000bps GAG RT RT RH INT, >1000bps)	other=(Other_profiles: PF19259.2_Ty3_capsid_NA_OTHER_29.1: 80.30%, PF01022.23_HTH_5_NA_OTHER_24.1: 51.06%)
1	Chimeric	rnd_5_family_687_01#Unknown_Chim			Unknown	Unknown_Chim	Chimeric. Raw sequence is one of maybe 6 different TEs represented in this consensus. Several TcMar sequences, but the region overlapping U21-Hc1a us unknown - some short hits on LTR/Gypsy, but unable to extend to something full-length. But Hc1a-like hits are just outside of TcMar-Tc1 consensus.				Need_check	314.0	11.0	1.0	286.0	17799.0	Unknown	Unknown	FALSE	FALSE	processed	-	TRUE	II|I	TIR|LINE	DTX|RIX		100|36	coding=(TE_BLRtx: MARIAM1:ClassII:TIR:Tc1-Mariner: 5.61%, Mariner-13_HSal:ClassII:TIR:Tc1-Mariner: 47.17%, Mariner-17_LMi:ClassII:TIR:Tc1-Mariner: 7.81%, Mariner-22_LMi:ClassII:TIR:Tc1-Mariner: 43.67%, Mariner-25_CGi:ClassII:TIR:Tc1-Mariner: 10.67%, Mariner1_BT:ClassII:TIR:Tc1-Mariner: 32.40%, SMAR33:ClassII:TIR:Tc1-Mariner: 78.13%, Mariner-13_AEc:ClassII:TIR:Tc1-Mariner: 6.46%, Mariner-16_LHu:Cl…	struct=(TElength: >10000bps)	other=(TE_BLRtx: RTE-53_LMi:ClassI:LINE:RTE: 13.31%; TE_BLRx: RTE-53_LMi_2p:ClassI:LINE:RTE: 19.65%)
1	Chimeric	rnd_4_family_997_01#Unknown_Chim			Unknown	Unknown_Chim	Chimeric. Raw sequence is one of maybe 5 different TEs represented in this consensus. Ends (2k and 3' end) looks like long LTRs, probably same TE. Kept as chimeric.				Need_check	361.0	15.0	1.0	821.0	14005.0	Unknown	Unknown	FALSE	FALSE	processed	+	FALSE	II	TIR	DTX		75	coding=(TE_BLRtx: Mariner-22_LMi:ClassII:TIR:Tc1-Mariner: 15.47%, Mariner-67_LMi:ClassII:TIR:Tc1-Mariner: 25.97%, Mariner-68_LMi:ClassII:TIR:Tc1-Mariner: 6.40%, Mariner-73_LMi:ClassII:TIR:Tc1-Mariner: 11.91%, Mariner-25_LMi:ClassII:TIR:Tc1-Mariner: 15.99%, Mariner-72_HSal:ClassII:TIR:Tc1-Mariner: 34.85%, Mariner-8_LMi:ClassII:TIR:Tc1-Mariner: 11.40%; TE_BLRx: Mariner-22_LMi_1p:ClassII:TIR:Tc1-Mar…	struct=(TElength: >10000bps)	other=(NA)
1	Perfect	rnd_1_family_295#DNA/TcMar-Tc1			DNA	TcMar-Tc1	TIRs and TSDs well-defined, flanking a ~1 kb Tpase ORF.				Reco_check	43972.0	100.0	93.0	1022.0	1278.0	DNA/TcMar-Tc1	DNA/TcMar-Tc1	FALSE	FALSE	processed	+	FALSE	II	TIR	DTX		100	coding=(TE_BLRtx: Mariner-11_EL:ClassII:TIR:Tc1-Mariner: 90.66%, Mariner-26_SSa:ClassII:TIR:Tc1-Mariner: 8.05%; TE_BLRx: Mariner-68_LMi_1p:ClassII:TIR:Tc1-Mariner: 98.84%; profiles: PF01498.21_HTH_Tnp_Tc3_2_NA_Tase_31.5: 97.22%, PF13551.9_HTH_29_Tc1-Mariner_HTH_28.1: 28.57%, PF13384.9_HTH_23_Tc1-Mariner_HTH_24.6: 84.00%, PF13358.9_DDE_3_NA_DDE_28.6: 38.36%)	struct=(TElength: >1000bps; TermRepeats: termTIR: 35)	other=(NA)
1	Perfect	rnd_1_family_246#DNA/TcMar-Tc1			DNA	TcMar-Tc1	Clusters with rnd_1_family_107				Reco_check	3788.0	100.0	659.0	369.0	1414.0	DNA/TcMar-Tc1	DNA/TcMar-Tc1	FALSE	FALSE	processed	+	FALSE	II	TIR	DTX		100	coding=(TE_BLRtx: Mariner-22_LMi:ClassII:TIR:Tc1-Mariner: 56.89%	Mariner-68_LMi:ClassII:TIR:Tc1-Mariner: 22.39%; TE_BLRx: Mariner-22_LMi_1p:ClassII:TIR:Tc1-Mariner: 89.77%; profiles: PF01498.21_HTH_Tnp_Tc3_2_NA_Tase_31.5: 97.22%	PF13358.9_DDE_3_NA_DDE_28.6: 93.15%
1	Perfect	rnd_1_family_234#DNA/TcMar-Tc1			DNA	TcMar-Tc1	TIRs end TSDs are well-defined, Tpase ORF along all of internal sequence, but partitioned across three separate ORF predictions				Perfect	7979.0	100.0	855.0	556.0	1504.0	DNA/TcMar-Tc1	DNA/TcMar-Tc1	TIR	FALSE	processed	+	FALSE	II	TIR	DTX		100	coding=(TE_BLRtx: Mariner-17_LMi:ClassII:TIR:Tc1-Mariner: 70.05%; TE_BLRx: Mariner-17_LMi_1p:ClassII:TIR:Tc1-Mariner: 99.13%; profiles: PF01498.21_HTH_Tnp_Tc3_2_NA_Tase_31.5: 73.61%, PF13358.9_DDE_3_NA_DDE_28.6: 71.23%, PF13518.9_HTH_28_Tc1-Mariner_HTH_22.2: 100.00%, PF01527.23_HTH_Tnp_1_NA_Tase_24.1: 72.00%)	struct=(TElength: >1000bps; TermRepeats: termTIR: 84)	other=(NA)
1	Chimeric	rnd_3_family_318_01#DNA/hAT-hAT5_Chim			DNA	hAT-hAT5_Chim	Chimeric. Raw sequence is an already-over-extended LTR. Consensus consist of at least 3 different TEs with clear structural features.				Need_check	1209.0	10.0	7.0	3551.0	16950.0	DNA/hAT-hAT5	DNA/hAT-hAT5	FALSE	FALSE	processed	+	FALSE	II	TIR	DTX		100	coding=(TE_BLRtx: Chapaev3-1_SM:ClassII:?:Chapaev: 19.15%, Chapaev3-2_HR:ClassII:?:Chapaev: 16.50%, Chapaev3-2_PM:ClassII:?:Chapaev: 33.61%, EnSpm-1_LMi:ClassII:TIR:CACTA: 6.28%, Mariner-13_HSal:ClassII:TIR:Tc1-Mariner: 63.83%, Mariner-26_LMi:ClassII:TIR:Tc1-Mariner: 25.77%, Mariner-27_SSa:ClassII:TIR:Tc1-Mariner: 5.44%, Mariner-31_HSal:ClassII:TIR:Tc1-Mariner: 7.05%, Mariner-31_LMi:ClassII:TIR:T…	struct=(TElength: >10000bps)	other=(Other_profiles: PF16087.8_DUF4817_NA_OTHER_22.6: 98.18%)
1	Non-TE	rnd_4_family_37#Unknown			Unknown	Unknown	No TE features, no homology or ORF hits. Remove from library.				Need_check	3412.0	99.0	0.0	758.0	1221.0	Unknown	Unknown	FALSE	FALSE	processed	.	FALSE	Unclassified	Unclassified				coding=(NA)	struct=(NA)	other=(NA)
1	Chimeric	ltr_1_family_210#DNA/TcMar-Tc1_LTR_Chim			DNA	TcMar-Tc1_LTR_Chim	Chimeric full-length consensus, enclosed by large TIRs. ~700-2,000 bp is a TcMar-Tc1, with ORF in internal sequence. ~100-700 bp is an LTR, possibly a TRIM. Kept as chimeric consensus.				Reco_check	744.0	41.0	40.0	4636.0	2158.0	LTR/Unknown	LTR/Unknown	FALSE	FALSE	processed	+	FALSE	II	TIR	DTX		100	coding=(TE_BLRtx: Mariner-3_AAe:ClassII:TIR:Tc1-Mariner: 63.81%; TE_BLRx: Mariner-11_DBp_1p:ClassII:TIR:Tc1-Mariner: 9.79%, Mariner-3_AAe_1p:ClassII:TIR:Tc1-Mariner: 96.29%; profiles: PF01498.21_HTH_Tnp_Tc3_2_NA_Tase_31.5: 61.11%, PF13358.9_DDE_3_NA_DDE_28.6: 99.32%, PF13565.9_HTH_32_Tc1-Mariner_HTH_33.7: 57.53%, PF13936.9_HTH_38_Tc1-Mariner_HTH_33.7: 93.18%)	struct=(TElength: >1000bps; TermRepeats: termTIR: 110; ORF: >1000bps HTH HTH Tase DDE)	other=(NA)
1	Perfect	rnd_1_family_66#DNA/TcMar-Tc1			DNA	TcMar-Tc1	Well-defined TIRs and TSDs. Tpase ORF partitioned in two annotations.				Perfect	15805.0	45.0	5856.0	1506.0	1511.0	DNA/TcMar-Tc1	DNA/TcMar-Tc1	TIR	FALSE	processed	+	FALSE	II	TIR	DTX		100	coding=(TE_BLRtx: Mariner-17_CGi:ClassII:TIR:Tc1-Mariner: 8.76%, Mariner-17_LMi:ClassII:TIR:Tc1-Mariner: 34.42%, Mariner-3_SSa:ClassII:TIR:Tc1-Mariner: 32.76%; TE_BLRx: Mariner-17_LMi_1p:ClassII:TIR:Tc1-Mariner: 99.42%, Mariner-1_PSo_1p:ClassII:TIR:Tc1-Mariner: 9.84%; profiles: PF01498.21_HTH_Tnp_Tc3_2_NA_Tase_31.5: 98.61%, PF13551.9_HTH_29_Tc1-Mariner_HTH_28.1: 92.06%, PF13358.9_DDE_3_NA_DDE_28.…	struct=(TElength: >1000bps; TermRepeats: termTIR: 51)	other=(NA)
1	Chimeric	rnd_4_family_1067#DNA/TcMar-Tc1_Chim			DNA	TcMar-Tc1_Chim	Seems to have LTRs enclosing ~2,000-8,200 bp, with a TIR motif in 5' end within the LTRs. Needs shortening, but keep as chimeric.				Reco_check	573.0	48.0	10.0	765.0	9295.0	Unknown	DNA/TcMar-Tc1	FALSE	FALSE	processed	-	FALSE	II	TIR	DTX		62	coding=(TE_BLRtx: Mariner-38_LMi:ClassII:TIR:Tc1-Mariner: 31.90%; TE_BLRx: Mariner-30_LMi_1p:ClassII:TIR:Tc1-Mariner: 42.11%, Mariner-38_LMi_1p:ClassII:TIR:Tc1-Mariner: 18.73%)	struct=(TElength: >1000bps)	other=(NA)
1	Chimeric	rnd_5_family_258_01#DNA_Chim			DNA	DNA_Chim	Full-length TIRs and TSD correct. No ORF, annotated as MITE.				Need_check	924.0	15.0	0.0	1050.0	16015.0	Unknown	DNA	FALSE	FALSE	processed	+	TRUE	II|I	TIR|LINE	DTX|RIX		75|36	coding=(TE_BLRtx: Chapaev-20_HM:ClassII:?:Chapaev: 36.84%, Chapaev3-5_HM:ClassII:?:Chapaev: 45.52%, Mariner-26_SSa:ClassII:TIR:Tc1-Mariner: 24.55%, TC1_FR1:ClassII:TIR:Tc1-Mariner: 73.36%; TE_BLRx: Chapaev-20_HM_1p:ClassII:?:Chapaev: 80.67%, Chapaev3-5_HM_1p:ClassII:?:Chapaev: 15.69%, Chapaev3-6_HM_1p:ClassII:?:Chapaev: 5.18%, EnSpm-2_LMi_1p:ClassII:TIR:CACTA: 5.21%, transposase#2:ClassII:TIR:Tc1…	struct=(TElength: >10000bps)	other=(TE_BLRtx: CR1-5_LCh:ClassI:LINE:Jockey: 14.35%; TE_BLRx: CR1-1_HM_2p:ClassI:LINE:Jockey: 23.23%)
1	Good	rnd_1_family_14_01#DNA/MITE			DNA	MITE	No hits in databases. Long TIRs and degraded internal part. Classified as MITE.				Good	327214.0	52.0	87732.0	552.0	586.0	Unknown	LINE/RTE-BovB	TIR	FALSE	processed	.	FALSE	II	MITE	DXX-MITE		20	coding=(NA)	struct=(TElength: <700bps; TermRepeats: termTIR: 202)	other=(NA)
1	Chimeric	rnd_1_family_157#Unknown_Chim			Unknown	Unknown_Chim	Chimeric. Several consensi within ~3,500-11,000 bp. Main is enclosed within large TIRs, but more TIRs within this tract. Good hits on Tc1Mar-Mariner in 5' and 3' large TIRs flanking the 3,5-11 kb interval (annotated with EarlGrey in a roundworm).				Need_check	5241.0	12.0	0.0	433.0	11033.0	Unknown	Unknown	FALSE	FALSE	processed	-	FALSE	II	TIR	DTX		100	coding=(TE_BLRtx: MARIAM1:ClassII:TIR:Tc1-Mariner: 5.14%, Mariner-13_HSal:ClassII:TIR:Tc1-Mariner: 79.71%, Mariner-16_LHu:ClassII:TIR:Tc1-Mariner: 74.75%, Mariner-22_LMi:ClassII:TIR:Tc1-Mariner: 12.87%, Mariner-72_HSal:ClassII:TIR:Tc1-Mariner: 56.38%; TE_BLRx: MARINER2_GT_1p:ClassII:TIR:Tc1-Mariner: 7.40%, Mariner-16_LHu_1p:ClassII:TIR:Tc1-Mariner: 80.48%, Mariner-72_HSal_1p:ClassII:TIR:Tc1-Marin…	struct=(TElength: >10000bps; ORF: >1000bps, >1000bps)	other=(Other_profiles: PF07808.16_RED_N_NA_OTHER_26.6: 98.72%, PF01022.23_HTH_5_NA_OTHER_24.1: 51.06%)
1	Chimeric	rnd_4_family_1668#Unknown_Chim			Unknown	Unknown_Chim	Chimeric. MITE in 5' end. Giant STR/MITE-like repeat from ~1,600-10,000 bp.				Need_check	26733.0	10.0	1.0	1602.0	10612.0	Unknown	Unknown	FALSE	FALSE	processed	.	FALSE	Unclassified	Unclassified				coding=(NA)	struct=(NA)	other=(NA)
1	Chimeric	rnd_4_family_1820#DNA/TcMar-Tc1_Chim			DNA	TcMar-Tc1_Chim	Chimeric. Three potential TIRs in 5' end from 0-5,000 bp. From 5,000-15,000 bp there is a giant STR/MITE structure. Good hits from TcMar-Tc1, so there is very likely a Tc1 sequence in there. Needs partitioning.				Need_check	3454.0	22.0	1.0	583.0	18151.0	Unknown	DNA/TcMar-Tc1	FALSE	FALSE	processed	+	FALSE	II	TIR	DTX		75	coding=(TE_BLRtx: Mariner-11_EL:ClassII:TIR:Tc1-Mariner: 19.75%, Mariner-22_LMi:ClassII:TIR:Tc1-Mariner: 19.62%, Mariner-25_CGi:ClassII:TIR:Tc1-Mariner: 7.91%, Mariner-2_CTe:ClassII:TIR:Tc1-Mariner: 6.18%, Mariner-31_LMi:ClassII:TIR:Tc1-Mariner: 63.64%, Mariner-68_LMi:ClassII:TIR:Tc1-Mariner: 43.07%, TC1_DM:ClassII:TIR:Tc1-Mariner: 5.22%, Tc1-15_Xt:ClassII:TIR:Tc1-Mariner: 5.88%; TE_BLRx: Mariner…	struct=(TElength: >10000bps)	other=(NA)
1	Perfect	rnd_1_family_332#DNA/TcMar-Mariner			DNA	TcMar-Mariner	Duplicate (96% ID with rnd_1_family_80). TIRs intact, TSD correct, 1kb Tpase ORF intact. ~100 bp overlap with LTR/LINE ORF in 3' end.				Reco_check	3465.0	97.0	665.0	318.0	1303.0	DNA/TcMar-Mariner	DNA/TcMar-Mariner	FALSE	FALSE	processed	+	FALSE	II	TIR	DTX		100	coding=(TE_BLRtx: HSMAR2:ClassII:TIR:Tc1-Mariner: 81.17%; TE_BLRx: Mariner-11_BM_1p:ClassII:TIR:Tc1-Mariner: 95.70%; profiles: PF17906.4_HTH_48_NA_Tase_24.1: 96.00%	PF01359.21_Transposase_1_NA_Tase*_24.3: 97.50%)	struct=(TElength: >1000bps; TermRepeats: termTIR: 34; ORF: >1000bps Tase Tase*)
1	OK	rnd_5_family_2644#LTR/Gypsy			LTR	Gypsy	Original sequence shortened to only first 100-500 bp, ends located but unclear TSD and terminal motifs. Hits in RepBase on LTR/Gypsy in most of consensus (best on 3' half). Mosat likely an old TE.				Need_check	789.0	77.0	0.0	1659.0	1540.0	Unknown	Unknown	FALSE	FALSE	processed	.	FALSE	Unclassified	Unclassified				coding=(NA)	struct=(NA)	other=(NA)
1	Perfect	rnd_5_family_9909_01#DNA/TcMar-Tc1			DNA	TcMar-Tc1	Part of rnd_5_family_9909, which is a giant chimeric consensus. This part maps to U21-Hc1a, (9-11 kb in original consensus). Full-length hit on TcMar-Tc1 in Dfam. TIRs and TSDs are intact, but Tpase is a bit shortened.				Need_check	212.0	12.0	2.0	798.0	14475.0	Unknown	DNA/TcMar-Tc1	FALSE	FALSE	processed	-	FALSE	II	TIR	DTX		75	coding=(TE_BLRtx: Mariner-12_BM:ClassII:TIR:Tc1-Mariner: 26.53%, Mariner-22_SSa:ClassII:TIR:Tc1-Mariner: 8.43%, Mariner-87_HSal:ClassII:TIR:Tc1-Mariner: 6.62%, SMAR19:ClassII:TIR:Tc1-Mariner: 24.42%, Mariner-17_LMi:ClassII:TIR:Tc1-Mariner: 36.82%, Mariner-31_LMi:ClassII:TIR:Tc1-Mariner: 52.68%, Mariner-4_EL:ClassII:TIR:Tc1-Mariner: 6.50%, Tc1-4Ory:ClassII:TIR:Tc1-Mariner: 5.77%; TE_BLRx: Mariner-…	struct=(TElength: >10000bps)	other=(NA)
1	Chimeric	rnd_5_family_9909#DNA/TcMar-Tc1_Chim			DNA	TcMar-Tc1_Chim	Chimeric. Two different Tes in 5' end, three different in 3' end. Not sure what is between, but has many putative ORFs.				Need_check	212.0	12.0	2.0	798.0	14475.0	Unknown	DNA/TcMar-Tc1	FALSE	FALSE	processed	-	FALSE	II	TIR	DTX		75	coding=(TE_BLRtx: Mariner-12_BM:ClassII:TIR:Tc1-Mariner: 26.53%, Mariner-22_SSa:ClassII:TIR:Tc1-Mariner: 8.43%, Mariner-87_HSal:ClassII:TIR:Tc1-Mariner: 6.62%, SMAR19:ClassII:TIR:Tc1-Mariner: 24.42%, Mariner-17_LMi:ClassII:TIR:Tc1-Mariner: 36.82%, Mariner-31_LMi:ClassII:TIR:Tc1-Mariner: 52.68%, Mariner-4_EL:ClassII:TIR:Tc1-Mariner: 6.50%, Tc1-4Ory:ClassII:TIR:Tc1-Mariner: 5.77%; TE_BLRx: Mariner-…	struct=(TElength: >10000bps)	other=(NA)
1	Good	ltr_1_family_5#LTR/TRIM			LTR	TRIM	This looks like a tandemly repeated TRIM. Hits on LTRs and LINE, 5'-TGT-ACA-3' ends, repeating unit is long. PASTEC annotates as TRIM.				Good	81113.0	43.0	5.0	559.0	1470.0	LTR/Unknown	DNA/TcMar-Tc1	LTR	FALSE	processed	.	FALSE	I	TRIM	RXX-TRIM		40	coding=(NA)	struct=(TElength: <700bps; TermRepeats: termLTR: 549)	other=(NA)
1	Perfect	rnd_4_family_1255_03#DNA/MITE			DNA	MITE	Full-length TIRs and TSD correct. No ORF, annotated as MITE.				Need_check	1149.0	13.0	2.0	3425.0	11789.0	Unknown	DNA/TcMar-Mariner	FALSE	FALSE	processed	.	FALSE	Unclassified	Unclassified				coding=(NA)	struct=(NA)	other=(NA)
1	Perfect	rnd_4_family_1255_02#DNA/MITE			DNA	MITE	Full-length TIRs and TSD correct. No ORF, annotated as MITE.				Need_check	1149.0	13.0	2.0	3425.0	11789.0	Unknown	DNA/TcMar-Mariner	FALSE	FALSE	processed	.	FALSE	Unclassified	Unclassified				coding=(NA)	struct=(NA)	other=(NA)
1	Chimeric	rnd_4_family_1255_01#DNA/TcMar-Mariner_Chim			DNA	TcMar-Mariner_Chim	Chimeric full-length consensus. MITE in 5' end (*_03) and mid 4,500-5,800 bp is a MITE (*_02). Some TIRs in 3' end as well, unknown. Kept as chimeric.				Need_check	1149.0	13.0	2.0	3425.0	11789.0	Unknown	DNA/TcMar-Mariner	FALSE	FALSE	processed	.	FALSE	Unclassified	Unclassified				coding=(NA)	struct=(NA)	other=(NA)
1	OK	ltr_1_family_207#LINE/RTE-BovB			LINE	RTE-BovB	Good hits on RTE and EN proteins, also good homology hits. 5' truncated. Ends are unclear, but this is a LINE.				Reco_check	109725.0	95.0	13.0	2877.0	3368.0	LINE/RTE-BovB	LINE/RTE-BovB	FALSE	FALSE	processed	+	FALSE	I	LINE	RIX		63	coding=(TE_BLRtx: RTE-16_CPB:ClassI:LINE:RTE: 15.98%, RTE-3_OL:ClassI:LINE:RTE: 6.26%, RTE-53_LMi:ClassI:LINE:RTE: 38.91%, RTE-7_NV:ClassI:LINE:RTE: 13.49%; TE_BLRx: EXPANDER1_DR_1p:ClassI:LINE:RTE: 31.20%, RTE-53_LMi_2p:ClassI:LINE:RTE: 64.53%, RTE-9_NVe_1p:ClassI:LINE:RTE: 11.69%; profiles: PF14529.9_Exo_endo_phos_2_NA_EN_27.4: 97.48%, PF00078.30_RVT_1_NA_RT_29.6: 98.20%)	struct=(TElength: >1000bps; ORF: >1000bps EN, >1000bps RT)	other=(NA)
1	Perfect	rnd_1_family_134#DNA/TcMar-Tc1			DNA	TcMar-Tc1	TIRs and TSDs well-defined, flanking a ~1 kb Tpase ORF.				Reco_check	14876.0	100.0	2203.0	835.0	1501.0	Unknown	DNA/TcMar-Tc1	FALSE	FALSE	processed	+	FALSE	II	TIR	DTX		100	coding=(TE_BLRtx: Mariner-73_LMi:ClassII:TIR:Tc1-Mariner: 71.05%; TE_BLRx: Mariner-73_LMi_1p:ClassII:TIR:Tc1-Mariner: 100.00%; profiles: PF01498.21_HTH_Tnp_Tc3_2_NA_Tase_31.5: 98.61%, PF13358.9_DDE_3_NA_DDE_28.6: 92.47%, PF13565.9_HTH_32_Tc1-Mariner_HTH_33.7: 39.73%, PF13936.9_HTH_38_Tc1-Mariner_HTH_33.7: 77.27%)	struct=(TElength: >1000bps; TermRepeats: termTIR: 29; ORF: >1000bps HTH HTH Tase DDE)	other=(NA)
1	OK	rnd_5_family_2085#DNA/TcMar-Mariner			DNA	TcMar-Mariner	No defined ends, but many good hits in 3' half on TcMar-Mariner ORF.				Need_check	153.0	100.0	0.0	394.0	1121.0	DNA/TcMar-Mariner	DNA/TcMar-Mariner	FALSE	FALSE	processed	.	FALSE	II	TIR	DTX		62	coding=(TE_BLRtx: Mariner-57_LMi:ClassII:TIR:Tc1-Mariner: 15.20%; TE_BLRx: Mariner-57_LMi_1p:ClassII:TIR:Tc1-Mariner: 22.47%)	struct=(TElength: >1000bps)	other=(NA)
1	OK	rnd_1_family_870_01#DNA/Maverick			DNA	Maverick	Good hits from PASTEC, also several long hits from Pfam. There are multiple TIR motifs in the ends, but a particularly long one in ~2,5 kb and ~14 kb.				Good	923.0	22.0	30.0	2087.0	14651.0	DNA/Maverick	DNA/Maverick	TIR	FALSE	processed	+	FALSE	II	Maverick	DMX		75	coding=(TE_BLRtx: Polinton-4_NV:ClassII:Maverick:Maverick: 10.94%, Polinton1N_TCa:ClassII:Maverick:Maverick: 5.66%; TE_BLRx: ATP-1_CBp:ClassII:Maverick:Maverick: 89.88%, PRO-2_CBp:ClassII:Maverick:Maverick: 82.48%, PRO-5_SPp:ClassII:Maverick:Maverick: 16.18%, Polinton-1_HM_11p:ClassII:Maverick:Maverick: 63.08%, Polinton-1_LMi_4p:ClassII:Maverick:Maverick: 12.68%, Polinton-2_LMi_3p:ClassII:Maveric…	struct=(TElength: >10000bps; TermRepeats: termTIR: 23; ORF: >3000bps, >1000bps, >1000bps, >1000bps)	other=(Other_profiles: PF08398.13_Phospholip_A2_4_NA_OTHER_23.9: 80.72%, PF13912.9_zf-C2H2_6_NA_OTHER_30.8: 85.19%, PF18930.3_DUF5679_NA_OTHER_23.2: 100.00%)
1	Chimeric	rnd_5_family_1439#DNA/TcMar-Tc1_Chim			DNA	TcMar-Tc1_Chim	Clusters with rnd_1_family_103#DNA/TcMar-Tc1, which is kept separately. Full-length kept as chimeric.				Reco_check	208.0	20.0	14.0	3772.0	5697.0	Unknown	DNA/TcMar-Tc1	FALSE	FALSE	processed	+	FALSE	II	TIR	DTX		87	coding=(TE_BLRtx: Mariner-22_LMi:ClassII:TIR:Tc1-Mariner: 9.92%, Mariner-25_CGi:ClassII:TIR:Tc1-Mariner: 36.36%, Mariner-68_LMi:ClassII:TIR:Tc1-Mariner: 10.73%, Mariner-N41_HSal:ClassII:TIR:Tc1-Mariner: 5.90%; TE_BLRx: Mariner-12_BM_1p:ClassII:TIR:Tc1-Mariner: 19.08%, Mariner-22_LMi_1p:ClassII:TIR:Tc1-Mariner: 76.98%, Mariner-68_LMi_1p:ClassII:TIR:Tc1-Mariner: 5.78%; profiles: PF01498.21_HTH_Tnp_…	struct=(TElength: >1000bps)	other=(NA)
1	Perfect	rnd_1_family_772_01#LINE/RTE-BovB			LINE	RTE-BovB	Good hits on RTE (RepBase) and LINE (Dfam). 5' truncation that is clear, annotated as LINE. This one has hits in Hc1a-like genes.				Need_check	1767.0	14.0	1.0	251.0	18070.0	LINE/Penelope	LINE/Penelope	FALSE	FALSE	processed	-	TRUE	I|I|II	PLE|LINE|TIR	RPX|RIX|DTX		100|54|50	coding=(TE_BLRtx: EXPANDER1_DR:ClassI:LINE:RTE: 5.35%, RTE-13_Lch:ClassI:LINE:RTE: 17.96%, RTE-53_LMi:ClassI:LINE:RTE: 58.36%, Penelope-71_LMi:ClassI:PLE:Penelope: 7.25%, RTE-53_LMi:ClassI:LINE:RTE: 10.51%; TE_BLRx: RTE-13_Lch_1p:ClassI:LINE:RTE: 7.00%, RTE-13_Lch_2p:ClassI:LINE:RTE: 5.73%, RTE-29_CPB_1p:ClassI:LINE:RTE: 36.15%, RTE-53_LMi_1p:ClassI:LINE:RTE: 85.51%, RTE-53_LMi_2p:ClassI:LINE:RTE…	struct=(TElength: >15000bps; ORF: >1000bps EN, >1000bps RT)	other=(TE_BLRtx: Mariner-31_LMi:ClassII:TIR:Tc1-Mariner: 54.82%; TE_BLRx: Mariner-31_LMi_1p:ClassII:TIR:Tc1-Mariner: 88.62%; TElength: >10000bps)
1	Chimeric	rnd_1_family_772#LINE/Penelope			LINE	Penelope	Chimeric full-length with LINE in 5' half (partitioned into separate consensus), maybe a Penelope in 7,500-12,500 bp.				Need_check	1767.0	14.0	1.0	251.0	18070.0	LINE/Penelope	LINE/Penelope	FALSE	FALSE	processed	-	TRUE	I|I|II	PLE|LINE|TIR	RPX|RIX|DTX		100|54|50	coding=(TE_BLRtx: EXPANDER1_DR:ClassI:LINE:RTE: 5.35%, RTE-13_Lch:ClassI:LINE:RTE: 17.96%, RTE-53_LMi:ClassI:LINE:RTE: 58.36%, Penelope-71_LMi:ClassI:PLE:Penelope: 7.25%, RTE-53_LMi:ClassI:LINE:RTE: 10.51%; TE_BLRx: RTE-13_Lch_1p:ClassI:LINE:RTE: 7.00%, RTE-13_Lch_2p:ClassI:LINE:RTE: 5.73%, RTE-29_CPB_1p:ClassI:LINE:RTE: 36.15%, RTE-53_LMi_1p:ClassI:LINE:RTE: 85.51%, RTE-53_LMi_2p:ClassI:LINE:RTE…	struct=(TElength: >15000bps; ORF: >1000bps EN, >1000bps RT)	other=(TE_BLRtx: Mariner-31_LMi:ClassII:TIR:Tc1-Mariner: 54.82%; TE_BLRx: Mariner-31_LMi_1p:ClassII:TIR:Tc1-Mariner: 88.62%; TElength: >10000bps)
1	Perfect	ltr_1_family_64_01#LTR/Gypsy			LTR	Gypsy	Long LTRs enclosing a sequence with ~2 kb hit from LTR/Gypsy in Dfam.				Need_check	17.0	12.0	1.0	188.0	18300.0	LTR/Unknown	LTR/Unknown	FALSE	FALSE	processed	+	TRUE	II|I	TIR|LTR	DTX|RLX		100|50	coding=(TE_BLRtx: Hoana3:ClassII:TIR:hAT: 12.55%, Mariner-27_AEc:ClassII:TIR:Tc1-Mariner: 9.40%, SMAR26:ClassII:TIR:Tc1-Mariner: 27.02%, hAT-5_DRh:ClassII:TIR:hAT: 6.68%, hAT-7_DBp:ClassII:TIR:hAT: 9.06%, HSMAR1:ClassII:TIR:Tc1-Mariner: 41.49%, Mariner-13_AEc:ClassII:TIR:Tc1-Mariner: 15.46%; TE_BLRx: HOMER_1p:ClassII:TIR:hAT: 80.81%, Mariner-4_HSal_1p:ClassII:TIR:Tc1-Mariner: 5.56%, Mariner-99_HS…	struct=(TElength: >10000bps; ORF: >1000bps Tase, >1000bps, >3000bps RT RT RH INT)	other=(Other_profiles: PF19259.2_Ty3_capsid_NA_OTHER_29.1: 79.80%)
1	Chimeric	ltr_1_family_64#LTR/Unknown_Chim			LTR	Unknown_Chim	Chimeric. Clusters with ltr_1_family_64_01#LTR/Gypsy, ltr_1_family_28#LTR/Gypsy (which is TRIM of 64_01), and ltr_1_family_122#DNA/hAT-hobo (which has hit in Hc1a-like genes - most likely), which are kept.				Need_check	17.0	12.0	1.0	188.0	18300.0	LTR/Unknown	LTR/Unknown	FALSE	FALSE	processed	+	TRUE	II|I	TIR|LTR	DTX|RLX		100|50	coding=(TE_BLRtx: Hoana3:ClassII:TIR:hAT: 12.55%, Mariner-27_AEc:ClassII:TIR:Tc1-Mariner: 9.40%, SMAR26:ClassII:TIR:Tc1-Mariner: 27.02%, hAT-5_DRh:ClassII:TIR:hAT: 6.68%, hAT-7_DBp:ClassII:TIR:hAT: 9.06%, HSMAR1:ClassII:TIR:Tc1-Mariner: 41.49%, Mariner-13_AEc:ClassII:TIR:Tc1-Mariner: 15.46%; TE_BLRx: HOMER_1p:ClassII:TIR:hAT: 80.81%, Mariner-4_HSal_1p:ClassII:TIR:Tc1-Mariner: 5.56%, Mariner-99_HS…	struct=(TElength: >10000bps; ORF: >1000bps Tase, >1000bps, >3000bps RT RT RH INT)	other=(Other_profiles: PF19259.2_Ty3_capsid_NA_OTHER_29.1: 79.80%)
1	Good	rnd_4_family_63_02#DNA/TcMar-Tc1_MITE			DNA	TcMar-Tc1_MITE	Relatively long TIRs flanking a short degraded ORF. Has high coverage in the chimeric rnd_4_family_63_01. TSDs are correct, annotated as MITE (3' end might be ~10 bp further upstream).				Need_check	867.0	10.0	0.0	1365.0	13335.0	DNA/TcMar-Mariner	DNA/TcMar-Tc1	FALSE	FALSE	processed	+	FALSE	II	TIR	DTX		50	coding=(TE_BLRtx: Mariner-31_LMi:ClassII:TIR:Tc1-Mariner: 12.37%, Mariner-72_LMi:ClassII:TIR:Tc1-Mariner: 25.79%; TE_BLRx: Mariner-31_LMi_1p:ClassII:TIR:Tc1-Mariner: 75.20%)	struct=(TElength: >10000bps)	other=(NA)
1	Chimeric	rnd_4_family_63_01#DNA/TcMar-Tc1_Chim			DNA	TcMar-Tc1_Chim	Chimeric full-length consensus, ~10,000-11,000 bp is a MITE (*_02). Rest is low coverage, not possible to defined the Hc1a-like hit in 3' end. Kept as chimeric consensus.				Need_check	867.0	10.0	0.0	1365.0	13335.0	DNA/TcMar-Mariner	DNA/TcMar-Tc1	FALSE	FALSE	processed	+	FALSE	II	TIR	DTX		50	coding=(TE_BLRtx: Mariner-31_LMi:ClassII:TIR:Tc1-Mariner: 12.37%, Mariner-72_LMi:ClassII:TIR:Tc1-Mariner: 25.79%; TE_BLRx: Mariner-31_LMi_1p:ClassII:TIR:Tc1-Mariner: 75.20%)	struct=(TElength: >10000bps)	other=(NA)
1	Perfect	ltr_1_family_170#DNA/TcMar-Tc1			DNA	TcMar-Tc1	Perfect ends and TSDs. Clear TIRs and long ORF. Overlapping LTR ORFs in complementary strand.				Reco_check	17389.0	67.0	11337.0	3558.0	1431.0	DNA	DNA/TcMar-Tc1	FALSE	FALSE	processed	+	FALSE	II	TIR	DTX		100	coding=(TE_BLRtx: Mariner-131_CCri:ClassII:TIR:Tc1-Mariner: 5.33%, Mariner-22_LMi:ClassII:TIR:Tc1-Mariner: 18.07%, Mariner-67_LMi:ClassII:TIR:Tc1-Mariner: 11.70%, Mariner-68_LMi:ClassII:TIR:Tc1-Mariner: 26.37%; TE_BLRx: Mariner-1_CGi_1p:ClassII:TIR:Tc1-Mariner: 20.47%, Mariner-22_LMi_1p:ClassII:TIR:Tc1-Mariner: 70.59%; profiles: PF01498.21_HTH_Tnp_Tc3_2_NA_Tase_31.5: 95.83%, PF13551.9_HTH_29_Tc1-…	struct=(TElength: >1000bps; TermRepeats: termTIR: 21; ORF: >1000bps HTH HTH Tase DDE)	other=(NA)
1	Perfect	rnd_5_family_6978#DNA/TcMar-Tc1			DNA	TcMar-Tc1	Perfect ends and TSDs. Clear TIRs and long ORF.				Reco_check	102.0	24.0	2777.0	1055.0	1320.0	DNA/TcMar-Tc1	DNA/TcMar-Tc1	FALSE	FALSE	processed	+	FALSE	II	TIR	DTX		75	coding=(TE_BLRtx: Mariner-5_BM:ClassII:TIR:Tc1-Mariner: 75.46%; TE_BLRx: Mariner-2_DBp_1p:ClassII:TIR:Tc1-Mariner: 6.65%, Mariner-5_BM_1p:ClassII:TIR:Tc1-Mariner: 100.00%; profiles: PF13551.9_HTH_29_Tc1-Mariner_HTH_28.1: 92.06%, PF13565.9_HTH_32_Tc1-Mariner_HTH_33.7: 54.79%, PF13358.9_DDE_3_NA_DDE_28.6: 83.56%)	struct=(TElength: >1000bps; TermRepeats: termTIR: 31; ORF: >1000bps HTH HTH DDE)	other=(NA)
1	OK	rnd_1_family_360_01#LINE/Penelope			LINE	Penelope	Auto, LINE/Penelope				Need_check	6702.0	15.0	530.0	546.0	1739.0	Unknown	LINE/Penelope	FALSE	FALSE	processed	.	FALSE	Unclassified	Unclassified				coding=(NA)	struct=(NA)	other=(NA)
1	Perfect	rnd_1_family_507#DNA/TcMar-Tc1			DNA	TcMar-Tc1	Clear TIRs and TSDs flanking an ORF. Clusters with rnd_5_family_467_01#DNA/TcMar-Tc1, but that one is discarded due to overextension.				Good	6117.0	100.0	2415.0	1735.0	1737.0	Unknown	DNA/TcMar-Tc1	TIR	FALSE	processed	+	FALSE	II	TIR	DTX		100	coding=(TE_BLRtx: Mariner-24_EL:ClassII:TIR:Tc1-Mariner: 31.48%, PARISa-1_DW:ClassII:TIR:Tc1-Mariner: 21.98%, Tc1-1_PM:ClassII:TIR:Tc1-Mariner: 5.41%; TE_BLRx: Mariner-24_EL_1p:ClassII:TIR:Tc1-Mariner: 97.31%; profiles: PF01498.21_HTH_Tnp_Tc3_2_NA_Tase_31.5: 98.61%, PF13358.9_DDE_3_NA_DDE_28.6: 98.63%, PF13565.9_HTH_32_Tc1-Mariner_HTH_33.7: 42.47%, PF08281.15_Sigma70_r4_2_NA_HTH_25.7: 59.26%)	struct=(TElength: >1000bps; TermRepeats: termTIR: 186; ORF: >1000bps HTH HTH Tase DDE)	other=(NA)
1	Perfect	rnd_5_family_1398_03#DNA/TcMar-Mariner			DNA	TcMar-Mariner	Subsequence of rnd_5_family_1398#Unknown, which is chimeric. This TE hits U21-Hc1a. Full hit in Dfam (Ruditapes philippinarum) and Repbase, clear TIRs and correct TSDs, flanking a ~1 kb Tpase ORF.				Need_check	583.0	11.0	0.0	524.0	11868.0	Unknown	Unknown	FALSE	FALSE	processed	+	TRUE	II|I	TIR|LINE	DTX|RIX		75|36	coding=(TE_BLRtx: Mariner-11_BM:ClassII:TIR:Tc1-Mariner: 15.27%, Mariner-1_PBa:ClassII:TIR:Tc1-Mariner: 9.25%, Mariner-1_SK:ClassII:TIR:Tc1-Mariner: 7.66%, Mariner-37_LMi:ClassII:TIR:Tc1-Mariner: 23.13%, Mariner-3_DT:ClassII:TIR:Tc1-Mariner: 5.64%, Mariner-40_HSal:ClassII:TIR:Tc1-Mariner: 8.88%, Mariner-4_ACar:ClassII:TIR:Tc1-Mariner: 10.86%, Mariner-5_DBi:ClassII:TIR:Tc1-Mariner: 18.03%, Mariner…	struct=(TElength: >10000bps; ORF: >1000bps)	other=(TE_BLRtx: RTE-53_LMi:ClassI:LINE:RTE: 36.85%; TE_BLRx: RTE-53_LMi_1p:ClassI:LINE:RTE: 34.06%, RTE-53_LMi_2p:ClassI:LINE:RTE: 28.24%)
1	Perfect	rnd_5_family_1398_02#DNA/TcMar-Tc1_MITE			DNA	TcMar-Tc1_MITE	Subsequence of rnd_5_family_1398#Unknown, which is chimeric. This TE corresponds to part that hits on Hc1a-like genes. Full hit in Dfam (Sitophilus oryzae) and Repbase, clear TIRs and correct TSDs, flanking a fragmented Tpase ORF. Annotated as MITE.				Need_check	583.0	11.0	0.0	524.0	11868.0	Unknown	Unknown	FALSE	FALSE	processed	+	TRUE	II|I	TIR|LINE	DTX|RIX		75|36	coding=(TE_BLRtx: Mariner-11_BM:ClassII:TIR:Tc1-Mariner: 15.27%, Mariner-1_PBa:ClassII:TIR:Tc1-Mariner: 9.25%, Mariner-1_SK:ClassII:TIR:Tc1-Mariner: 7.66%, Mariner-37_LMi:ClassII:TIR:Tc1-Mariner: 23.13%, Mariner-3_DT:ClassII:TIR:Tc1-Mariner: 5.64%, Mariner-40_HSal:ClassII:TIR:Tc1-Mariner: 8.88%, Mariner-4_ACar:ClassII:TIR:Tc1-Mariner: 10.86%, Mariner-5_DBi:ClassII:TIR:Tc1-Mariner: 18.03%, Mariner…	struct=(TElength: >10000bps; ORF: >1000bps)	other=(TE_BLRtx: RTE-53_LMi:ClassI:LINE:RTE: 36.85%; TE_BLRx: RTE-53_LMi_1p:ClassI:LINE:RTE: 34.06%, RTE-53_LMi_2p:ClassI:LINE:RTE: 28.24%)
1	Good	rnd_4_family_3606#DNA/TcMar-Mariner_MITE			DNA	TcMar-Mariner_MITE	OK internal homology hits with TcMar-Mariner, and it has 29 bp TIRs. Ends have been manually checked and fixed in manual				Reco_check	1039.0	97.0	11.0	541.0	489.0	Unknown	DNA/TcMar-Mariner	FALSE	FALSE	processed	.	FALSE	II	MITE	DXX-MITE		20	coding=(NA)	struct=(TElength: <700bps; TermRepeats: termTIR: 29)	other=(NA)
1	Non-TE	rnd_5_family_1449#DNA/hAT-Blackjack			DNA	hAT-Blackjack	Many hits that are difficult to define. Overextended, and thus discarded.				Reco_check	337.0	91.0	3.0	765.0	2760.0	Unknown	DNA/hAT-Blackjack	FALSE	FALSE	processed	.	FALSE	Unclassified	Unclassified				coding=(NA)	struct=(NA)	other=(NA)
1	OK	rnd_4_family_1121#LINE/Penelope			LINE	Penelope	Structure looks good, very long LTRs, ends are not clear, but a ~1 kb POL ORF between the LTRs.				Need_check	1816.0	32.0	0.0	3563.0	10138.0	LINE/Penelope	LINE/Penelope	FALSE	FALSE	processed	+	FALSE	I	PLE	RPX		100	coding=(TE_BLRtx: Penelope-2_CGi:ClassI:PLE:Penelope: 34.43%; TE_BLRx: Penelope-2_CGi_1p:ClassI:PLE:Penelope: 75.65%, Penelope-50_LMi_1p:ClassI:PLE:Penelope: 9.42%)	struct=(TElength: >4000bps; ORF: >1000bps)	other=(NA)
1	Non-TE	rnd_4_family_5067#Unknown			Unknown	Unknown	No hits in databases, no hits with blast, no TE features, few initial copies. Discarded.				Need_check	58.0	57.0	0.0	352.0	337.0	Unknown	Unknown	FALSE	FALSE	processed	.	FALSE	Unclassified	Unclassified				coding=(NA)	struct=(NA)	other=(NA)
1	Perfect	rnd_1_family_256#DNA/TcMar-Tc1			DNA	TcMar-Tc1	TIRs and TSDs correct, ORF mostly intact with Tpase. Several overlapping ORFs in ~600-800 bp (LTR/Gypsy, TIR/MULE-MuDR, and some LTR hits in both ends near the TIRs. There is a 5'-ACA-TGT-3' pattern in the ends, which is the reverse complement of LTR ends, but no structural evidence. Could be considered chimeric.				Reco_check	1827.0	98.0	568.0	155.0	1432.0	Unknown	DNA/TcMar-Tc1	FALSE	FALSE	processed	+	FALSE	II	TIR	DTX		100	coding=(TE_BLRtx: Mariner-14_CGi:ClassII:TIR:Tc1-Mariner: 7.78%, Mariner-22_LMi:ClassII:TIR:Tc1-Mariner: 72.15%; TE_BLRx: Mariner-1_EL_1p:ClassII:TIR:Tc1-Mariner: 7.97%, Mariner-22_LMi_1p:ClassII:TIR:Tc1-Mariner: 86.96%; profiles: PF01498.21_HTH_Tnp_Tc3_2_NA_Tase_31.5: 97.22%, PF13358.9_DDE_3_NA_DDE_28.6: 91.78%, PF13384.9_HTH_23_Tc1-Mariner_HTH_24.6: 88.00%)	struct=(TElength: >1000bps; TermRepeats: termTIR: 19; ORF: >1000bps HTH Tase DDE)	other=(NA)
1	OK	rnd_5_family_615#DNA/CMC-Chapaev-3-MITE			DNA	CMC-Chapaev-3-MITE	Good hit on CMC-Chapaev-1 element (type II). Degraded, but has retained TIRs. Ends are not conserved, difficult to decide on TSDs. On its way to become a MITE.				Need_check	129.0	93.0	0.0	236.0	755.0	DNA/CMC-Chapaev-3	DNA/CMC-Chapaev-3	TIR	FALSE	processed	.	FALSE	II	Unclassified	DXX		66	coding=(TE_BLRtx: Chapaev-1_HSal:ClassII:?:Chapaev: 6.90%; TE_BLRx: Chapaev-1_HSal_1p:ClassII:?:Chapaev: 13.62%)	struct=(NA)	other=(NA)
1	OK	rnd_4_family_860#DNA/CMC-Chapaev-3_MITE			DNA	CMC-Chapaev-3_MITE	Almost full-length hit in Dfam on CMC-Chapaev-3. The 5' TIRs are clearly identified, and boundaries are clear ins MSA. Annotated as a MITE.				Need_check	1499.0	91.0	0.0	453.0	623.0	Unknown	DNA/CMC-Chapaev-3	FALSE	FALSE	processed	.	FALSE	Unclassified	Unclassified				coding=(NA)	struct=(NA)	other=(NA)
1	Chimeric	ltr_1_family_233#LTR/Copia_Chimeric			LTR	Copia_Chimeric	Clusters with rnd_1_family_38. But rest of consensus is not really relevant - it hits on the TcMar part.				Need_check	20214.0	14.0	0.0	408.0	16343.0	LTR/Copia	LTR/Copia	LTR	FALSE	processed	+	TRUE	I|II|I	LTR|TIR|DIRS	RLX|DTX|RYX		85|75|58	coding=(TE_BLRtx: Copia-12_CQ-I:ClassI:LTR:Copia: 5.75%, Copia-22_ALY-I:ClassI:LTR:Copia: 14.24%, Copia-2_Ano-I:ClassI:LTR:Copia: 12.70%, Copia-35_ST-I:ClassI:LTR:Copia: 5.56%, Copia1-I_XT:ClassI:LTR:Copia: 35.97%; TE_BLRx: Copia-98_AA-I_1p:ClassI:LTR:Copia: 52.80%, Copia1-I_XTp:ClassI:LTR:Copia: 56.69%; profiles: GyDB_INT_tork_NA_INT_NA: 100.00%, PF14223.9_Retrotran_gag_2_NA_GAG_23.2: 97.10%, Gy…	struct=(TElength: >10000bps; TermRepeats: termLTR: 2785; ORF: >1000bps GAG AP INT)	other=(TE_BLRtx: Mariner-11_EL:ClassII:TIR:Tc1-Mariner: 6.89%, Mariner-27_SSa:ClassII:TIR:Tc1-Mariner: 7.48%, Mariner-31_LMi:ClassII:TIR:Tc1-Mariner: 79.72%; TE_BLRx: Mariner-11_EL_1p:ClassII:TIR:Tc1-Mariner: 76.58%, Mariner-5_SSa_1p:ClassII:TIR:Tc1-Mariner: 20.07%; TElength: >4000bps; TermRepeats: non-termLTR: 4125, termLTR: 2785)
1	Perfect	rnd_5_family_4070#DNA/TcMar-Tc1			DNA	TcMar-Tc1	TIRs and TSDs well-defined, flanking a ~1 kb Tpase ORF.				Reco_check	1425.0	96.0	3.0	363.0	1215.0	Unknown	DNA/TcMar-Tc1	FALSE	FALSE	processed	+	FALSE	II	TIR	DTX		100	coding=(TE_BLRtx: Mariner-N3_SSa:ClassII:TIR:Tc1-Mariner: 15.54%, Tc1-2Xt:ClassII:TIR:Tc1-Mariner: 47.52%; TE_BLRx: Mariner-18_SIn_1p:ClassII:TIR:Tc1-Mariner: 69.01%; profiles: PF01498.21_HTH_Tnp_Tc3_2_NA_Tase_31.5: 61.11%, PF13358.9_DDE_3_NA_DDE_28.6: 38.36%)	struct=(TElength: >1000bps; TermRepeats: termTIR: 22)	other=(NA)
1	Perfect	rnd_1_family_115#DNA/TcMar-Mariner			DNA	TcMar-Mariner	Clear TIRs and TSDs flanking an ORF. Clusters with rnd_5_family_6657#Unknown, but that one is discarded due to overextension.				Reco_check	18395.0	100.0	1086.0	1493.0	1466.0	Unknown	DNA/TcMar-Mariner	FALSE	FALSE	processed	+	FALSE	II	TIR	DTX		100	coding=(TE_BLRtx: Mariner-22_LMi:ClassII:TIR:Tc1-Mariner: 62.59%, Mariner-67_LMi:ClassII:TIR:Tc1-Mariner: 7.10%, Mariner-68_LMi:ClassII:TIR:Tc1-Mariner: 6.82%; TE_BLRx: Mariner-11_DBp_1p:ClassII:TIR:Tc1-Mariner: 6.08%, Mariner-22_LMi_1p:ClassII:TIR:Tc1-Mariner: 88.24%; profiles: PF01498.21_HTH_Tnp_Tc3_2_NA_Tase_31.5: 95.83%, PF13358.9_DDE_3_NA_DDE_28.6: 91.78%, PF11427.11_HTH_Tnp_Tc3_1_NA_HTH_21.…	struct=(TElength: >1000bps; TermRepeats: termTIR: 37; ORF: >1000bps HTH Tase DDE)	other=(NA)
1	Perfect	rnd_1_family_103#DNA/TcMar-Tc1			DNA	TcMar-Tc1	TIRs and TSDs correct, ORF annotated by PASTEC.				Reco_check	19973.0	100.0	6303.0	1406.0	1422.0	Unknown	DNA/TcMar-Tc1	FALSE	FALSE	processed	+	FALSE	II	TIR	DTX		100	coding=(TE_BLRtx: Mariner-22_LMi:ClassII:TIR:Tc1-Mariner: 73.77%, Mariner-68_LMi:ClassII:TIR:Tc1-Mariner: 5.33%; TE_BLRx: Mariner-22_LMi_1p:ClassII:TIR:Tc1-Mariner: 86.96%; profiles: PF01498.21_HTH_Tnp_Tc3_2_NA_Tase_31.5: 95.83%, PF13358.9_DDE_3_NA_DDE_28.6: 96.58%, PF13384.9_HTH_23_Tc1-Mariner_HTH_24.6: 86.00%)	struct=(TElength: >1000bps; TermRepeats: termTIR: 41; ORF: >1000bps HTH Tase DDE)	other=(NA)
1	Good	rnd_1_family_449#DNA/TcMar-Tc1			DNA	TcMar-Tc1	TIRs intact, flanking a 1 kb Tpase ORF. TSDs are a couple of nt off, not changed.				Perfect	5052.0	100.0	842.0	367.0	1504.0	DNA/TcMar-Tc1	DNA/TcMar-Tc1	TIR	FALSE	processed	+	FALSE	II	TIR	DTX		100	coding=(TE_BLRtx: Mariner-17_LMi:ClassII:TIR:Tc1-Mariner: 70.05%; TE_BLRx: Mariner-17_LMi_1p:ClassII:TIR:Tc1-Mariner: 100.00%, Mariner-26_CGi_1p:ClassII:TIR:Tc1-Mariner: 11.11%; profiles: PF01498.21_HTH_Tnp_Tc3_2_NA_Tase_31.5: 97.22%, PF13358.9_DDE_3_NA_DDE_28.6: 91.78%)	struct=(TElength: >1000bps; TermRepeats: termTIR: 73; ORF: >1000bps Tase DDE)	other=(NA)
1	Perfect	rnd_1_family_356#DNA/TcMar-Tc1			DNA	TcMar-Tc1	TIRs and TSDs well-defined, flanking a ~1 kb Tpase ORF.				Reco_check	43967.0	75.0	8373.0	1255.0	1423.0	DNA/TcMar-Tc1	DNA/TcMar-Tc1	FALSE	FALSE	processed	+	FALSE	II	TIR	DTX		100	coding=(TE_BLRtx: Mariner-68_LMi:ClassII:TIR:Tc1-Mariner: 70.65%; TE_BLRx: Mariner-68_LMi_1p:ClassII:TIR:Tc1-Mariner: 94.80%; profiles: PF01498.21_HTH_Tnp_Tc3_2_NA_Tase_31.5: 93.06%, PF13358.9_DDE_3_NA_DDE_28.6: 98.63%, PF13384.9_HTH_23_Tc1-Mariner_HTH_24.6: 78.00%)	struct=(TElength: >1000bps; TermRepeats: termTIR: 31; ORF: >1000bps HTH Tase DDE)	other=(NA)
1	Perfect	rnd_3_family_48#DNA/TcMar-Mariner_MITE			DNA	TcMar-Mariner_MITE	TIRs and TSDs are correct after adjustment, ORF is present but short (~400 bp). Annotated as MITE				Reco_check	7287.0	100.0	6.0	822.0	871.0	DNA/TcMar-Mariner	DNA/TcMar-Mariner	FALSE	FALSE	processed	+	FALSE	II	TIR	DTX		75	coding=(TE_BLRtx: Mariner-22_AEc:ClassII:TIR:Tc1-Mariner: 29.36%, Mariner-2_DF:ClassII:TIR:Tc1-Mariner: 18.94%; TE_BLRx: Mari2_Pca_1p:ClassII:TIR:Tc1-Mariner: 30.45%, Mariner-2_LMi_1p:ClassII:TIR:Tc1-Mariner: 36.52%, Mariner-57_LMi_1p:ClassII:TIR:Tc1-Mariner: 21.35%; profiles: PF17906.4_HTH_48_NA_Tase_24.1: 74.00%)	struct=(TElength: >700bps)	other=(NA)
1	Perfect	rnd_1_family_102#DNA/TcMar-Tc1			DNA	TcMar-Tc1	Clear TIRs and TSDs flanking a 1,000 bp ORF. Some overlapping hits with LTR7Gypsy elements.				Reco_check	37244.0	100.0	13037.0	1427.0	1435.0	DNA/TcMar-Tc1	DNA/TcMar-Tc1	FALSE	FALSE	processed	+	FALSE	II	TIR	DTX		100	coding=(TE_BLRtx: Mariner-22_LMi:ClassII:TIR:Tc1-Mariner: 64.91%, Mariner-67_LMi:ClassII:TIR:Tc1-Mariner: 8.98%; TE_BLRx: Mariner-22_LMi_1p:ClassII:TIR:Tc1-Mariner: 53.96%, Mariner-25_CGi_1p:ClassII:TIR:Tc1-Mariner: 6.47%, Mariner-68_LMi_1p:ClassII:TIR:Tc1-Mariner: 32.95%; profiles: PF01498.21_HTH_Tnp_Tc3_2_NA_Tase_31.5: 84.72%, PF13358.9_DDE_3_NA_DDE_28.6: 99.32%, PF13565.9_HTH_32_Tc1-Mariner_HT…	struct=(TElength: >1000bps; TermRepeats: termTIR: 36; ORF: >1000bps DDE)	other=(NA)
1	Good	ltr_1_family_184_01#LINE/RTE-BovB			LINE	RTE-BovB	5' truncation, has a >2,5 kb pol ORF. Hits on all other relevant ORFs with PASTEC. Possibly intact and active LINE.				Reco_check	72172.0	80.0	26800.0	1936.0	3032.0	LINE/RTE-BovB	LINE/RTE-BovB	FALSE	FALSE	processed	+	FALSE	I	LINE	RIX		54	coding=(TE_BLRtx: RTE-13_Lch:ClassI:LINE:RTE: 13.59%, RTE-29_CPB:ClassI:LINE:RTE: 12.15%, RTE-53_LMi:ClassI:LINE:RTE: 44.25%; TE_BLRx: RTE-4_PM_1p:ClassI:LINE:RTE: 34.47%, RTE-53_LMi_2p:ClassI:LINE:RTE: 52.39%; profiles: PF00078.30_RVT_1_NA_RT_29.6: 98.65%)	struct=(TElength: >1000bps; ORF: >1000bps RT)	other=(NA)
1	Perfect	rnd_1_family_40#DNA/TcMar-Tc1			DNA	TcMar-Tc1	PASTEC finds 31 bp TIR (looks correct). Good evidence for ORF. Many overlapping hits, but not chimeric. No cluster				Reco_check	26422.0	100.0	5119.0	1222.0	1274.0	Unknown	DNA/TcMar-Tc1	FALSE	FALSE	processed	+	FALSE	II	TIR	DTX		100	coding=(TE_BLRtx: Mariner-11_EL:ClassII:TIR:Tc1-Mariner: 87.05%, Mariner-27_SSa:ClassII:TIR:Tc1-Mariner: 5.44%; TE_BLRx: Mariner-11_EL_1p:ClassII:TIR:Tc1-Mariner: 97.25%; profiles: PF01498.21_HTH_Tnp_Tc3_2_NA_Tase_31.5: 98.61%, PF13358.9_DDE_3_NA_DDE_28.6: 36.30%)	struct=(TElength: >1000bps; TermRepeats: termTIR: 31)	other=(NA)
1	OK	rnd_1_family_143_01#LINE/RTE-BovB			LINE	RTE-BovB	5'truncated, but 0-500 bp has near-zero coverage. No full-length sequences. ORFs (RTE) annotated from ~750-2,200 bp, but fragmented. Best hits are in 3' end for the polymerase, so it could be a SINE.				Need_check	6489.0	89.0	0.0	234.0	2408.0	Unknown	LINE/RTE-BovB	FALSE	FALSE	processed	-	FALSE	I	LINE	RIX		45	coding=(TE_BLRtx: RTE-7_NV:ClassI:LINE:RTE: 11.51%; TE_BLRx: EXPANDER1_DR_1p:ClassI:LINE:RTE: 10.24%, RTE-13_Lch_1p:ClassI:LINE:RTE: 31.78%, RTE-53_LMi_1p:ClassI:LINE:RTE: 32.97%)	struct=(TElength: >1000bps)	other=(NA)
1	Perfect	rnd_5_family_7227_01#DNA/TcMar-Tc1			DNA	TcMar-Tc1	TIRs and TSDs well-defined, flanking a ~1 kb Tpase ORF. Part of rnd_5_family_7227 (~4,000-6,000 bp).				Need_check	248.0	17.0	2.0	891.0	13769.0	Unknown	Unknown	FALSE	FALSE	processed	+	TRUE	II|I	TIR|LINE	DTX|RIX		100|36	coding=(TE_BLRtx: CRMAR:ClassII:TIR:Tc1-Mariner: 5.00%, Mariner-11_LHu:ClassII:TIR:Tc1-Mariner: 19.72%, Mariner-56_LMi:ClassII:TIR:Tc1-Mariner: 32.22%, Mariner-72_HSal:ClassII:TIR:Tc1-Mariner: 70.63%, Mariner-73_LMi:ClassII:TIR:Tc1-Mariner: 33.88%, Mariner-8_HSal:ClassII:TIR:Tc1-Mariner: 14.73%, MAR32_SM:ClassII:TIR:Tc1-Mariner: 42.18%, Mariner-16_LHu:ClassII:TIR:Tc1-Mariner: 24.71%, Mariner-47_H…	struct=(TElength: >10000bps; ORF: >1000bps)	other=(Other_profiles: PF16087.8_DUF4817_NA_OTHER_22.6: 100.00%)
1	Chimeric	rnd_5_family_7227#Unknown_Chim			Unknown	Unknown_Chim	Chimeric full-length. rnd_1_family_541_01#DNA/TcMar-Tc1 in ~500-3,000 bp, big TIR-enclosed TE in ~4,100-13,700 bp, with a LINE in 3' end (hits in Dfam). Rnd_5_family_7227_01#DNA/TcMar-Tc1 is partitioned (~4,000_6,000 bp in this consensus).				Need_check	248.0	17.0	2.0	891.0	13769.0	Unknown	Unknown	FALSE	FALSE	processed	+	TRUE	II|I	TIR|LINE	DTX|RIX		100|36	coding=(TE_BLRtx: CRMAR:ClassII:TIR:Tc1-Mariner: 5.00%, Mariner-11_LHu:ClassII:TIR:Tc1-Mariner: 19.72%, Mariner-56_LMi:ClassII:TIR:Tc1-Mariner: 32.22%, Mariner-72_HSal:ClassII:TIR:Tc1-Mariner: 70.63%, Mariner-73_LMi:ClassII:TIR:Tc1-Mariner: 33.88%, Mariner-8_HSal:ClassII:TIR:Tc1-Mariner: 14.73%, MAR32_SM:ClassII:TIR:Tc1-Mariner: 42.18%, Mariner-16_LHu:ClassII:TIR:Tc1-Mariner: 24.71%, Mariner-47_H…	struct=(TElength: >10000bps; ORF: >1000bps)	other=(Other_profiles: PF16087.8_DUF4817_NA_OTHER_22.6: 100.00%)
1	Perfect	rnd_1_family_38#DNA/TcMar-Tc1			DNA	TcMar-Tc1	TIRs and TSDs well-defined, flanking a ~1 kb Tpase ORF.				Reco_check	26334.0	100.0	20367.0	1226.0	1237.0	DNA/TcMar-Tc1	DNA/TcMar-Tc1	FALSE	FALSE	processed	+	FALSE	II	TIR	DTX		100	coding=(TE_BLRtx: Mariner-27_SSa:ClassII:TIR:Tc1-Mariner: 8.62%, Mariner-31_LMi:ClassII:TIR:Tc1-Mariner: 82.85%; TE_BLRx: transposase#2:ClassII:TIR:Tc1-Mariner: 99.71%; profiles: PF01498.21_HTH_Tnp_Tc3_2_NA_Tase_31.5: 97.22%, PF13358.9_DDE_3_NA_DDE_28.6: 34.25%, PF13384.9_HTH_23_Tc1-Mariner_HTH_24.6: 72.00%)	struct=(TElength: >1000bps; TermRepeats: termTIR: 28; ORF: >1000bps HTH Tase DDE)	other=(NA)
1	Good	rnd_1_family_293#DNA/TcMar-Tc1			DNA	TcMar-Tc1	Subfamily of rnd_1_family_256 (~98% ID)				Reco_check	7690.0	100.0	538.0	433.0	1431.0	DNA/TcMar-Tc1	DNA/TcMar-Tc1	FALSE	FALSE	processed	+	FALSE	II	TIR	DTX		100	coding=(TE_BLRtx: Mariner-14_CGi:ClassII:TIR:Tc1-Mariner: 7.78%, Mariner-22_LMi:ClassII:TIR:Tc1-Mariner: 42.05%, Mariner-68_LMi:ClassII:TIR:Tc1-Mariner: 28.78%; TE_BLRx: Mariner-1_EL_1p:ClassII:TIR:Tc1-Mariner: 7.97%, Mariner-22_LMi_1p:ClassII:TIR:Tc1-Mariner: 83.63%; profiles: PF01498.21_HTH_Tnp_Tc3_2_NA_Tase_31.5: 95.83%, PF13551.9_HTH_29_Tc1-Mariner_HTH_28.1: 79.37%, PF13358.9_DDE_3_NA_DDE_28.…	struct=(TElength: >1000bps; TermRepeats: termTIR: 19)	other=(NA)
1	Perfect	rnd_4_family_4226#DNA/TcMar-Tc1			DNA	TcMar-Tc1	TIRs and TSDs are correct after adjustment, flanking a ~1 kb Tpase ORF.				Reco_check	1429.0	97.0	174.0	591.0	1238.0	DNA/TcMar-Tc1	DNA/TcMar-Tc1	FALSE	FALSE	processed	+	FALSE	II	TIR	DTX		62	coding=(TE_BLRtx: Mariner-5_BM:ClassII:TIR:Tc1-Mariner: 77.43%; TE_BLRx: Mariner-5_BM_1p:ClassII:TIR:Tc1-Mariner: 96.82%)	struct=(TElength: >1000bps)	other=(NA)
1	Chimeric	rnd_1_family_375_01#Unknown_Chim			Unknown	Unknown_Chim	Seveeral hits on LTR/Gypsy ORFs, but entire consensus forms a large inverted repeat. No full hits, seems to be split in two (0-1,000 bp and 1,200-3,000 bp). Annotated as unknown and chimeric.				Need_check	3071.0	26.0	0.0	919.0	2990.0	Unknown	LINE/Penelope	TIR	FALSE	processed	.	FALSE	Unclassified	Unclassified				coding=(NA)	struct=(NA)	other=(NA)
1	Bad	rnd_1_family_378#Unknown			Unknown	Unknown	After trimming it has several full-length hits, but no ORF predictions or specific TE features. Kept as unknown due to copy number.				Need_check	1585.0	44.0	0.0	237.0	4385.0	Unknown	DNA/hAT-Tip100	FALSE	FALSE	processed	.	FALSE	I	LINE	RIX		18	coding=(NA)	struct=(TElength: >1000bps; SSR: (TA)8_start)	other=(NA)
1	Good	rnd_3_family_123#DNA/TcMar-Mariner			DNA	TcMar-Mariner	Full-length hit on TcMar-Mariner in Dfam (from a slow loris) and PASTEC, ends are okay but full-length consensus does not include TIRs (after extension).				Need_check	3901.0	87.0	0.0	738.0	821.0	DNA/TcMar-Mariner	DNA/TcMar-Mariner	FALSE	FALSE	processed	+	FALSE	II	TIR	DTX		75	coding=(TE_BLRtx: Mari1_Pca:ClassII:TIR:Tc1-Mariner: 31.87%, Mariner-67_HSal:ClassII:TIR:Tc1-Mariner: 17.03%; TE_BLRx: Mari2_Pca_1p:ClassII:TIR:Tc1-Mariner: 23.87%, Mariner-67_HSal_1p:ClassII:TIR:Tc1-Mariner: 24.41%; profiles: PF17906.4_HTH_48_NA_Tase_24.1: 80.00%)	struct=(TElength: >700bps)	other=(NA)
1	Perfect	rnd_4_family_1574#DNA/TcMar-Mariner_MITE			DNA	TcMar-Mariner_MITE	Full-length hit on TcMar-Mariner in Dfam (from a slow loris), partial hit in PASTEC. TIRs and TSDs are correct, but ORF is partially truncated. Annotated as MITE.				Need_check	76.0	72.0	0.0	168.0	757.0	Unknown	DNA/TcMar-Mariner	FALSE	FALSE	processed	+	FALSE	II	TIR	DTX		25	coding=(profiles: PF17906.4_HTH_48_NA_Tase_24.1: 86.00%)	struct=(TElength: >700bps)	other=(NA)
1	Good	rnd_5_family_3878_02#LTR/TRIM			LTR	TRIM	High coverage and ends are 5'-TGT-ACA-3', they are LTRs and only a short sequence in between. Annotated as TRIM.				Need_check	758.0	17.0	0.0	979.0	8713.0	Unknown	DNA/TcMar-Tc1	FALSE	FALSE	processed	.	FALSE	II	TIR	DTX		37	coding=(TE_BLRtx: Mariner-11_EL:ClassII:TIR:Tc1-Mariner: 24.10%)	struct=(TElength: >1000bps)	other=(NA)
1	Chimeric	rnd_5_family_3878#DNA/TcMar-Tc1_Chim			DNA	TcMar-Tc1_Chim	Chimeric full-length consensus. High coverage in ~4,500-5,000 bp and 7,000-7,300 bp (might be a TIR in ~1,200-2,200 bp). No full-length copies. Hits in the very 3' end which has high coverage - which is classified separately as rnd_5_family_3787_01#LTR/TRIM				Need_check	758.0	17.0	0.0	979.0	8713.0	Unknown	DNA/TcMar-Tc1	FALSE	FALSE	processed	.	FALSE	II	TIR	DTX		37	coding=(TE_BLRtx: Mariner-11_EL:ClassII:TIR:Tc1-Mariner: 24.10%)	struct=(TElength: >1000bps)	other=(NA)
1	Perfect	rnd_1_family_128#DNA/TcMar-Mariner			DNA	TcMar-Mariner	TIRs intact, TSD correct, Tpase annotated by PASTEC - good hit.				Reco_check	13595.0	100.0	8810.0	1273.0	1274.0	DNA/TcMar-Mariner	DNA/TcMar-Mariner	FALSE	FALSE	processed	+	FALSE	II	TIR	DTX		100	coding=(TE_BLRtx: FAMAR1:ClassII:TIR:Tc1-Mariner: 6.08%, MARINER_CA:ClassII:TIR:Tc1-Mariner: 79.30%; TE_BLRx: Mariner-22_HSal_1p:ClassII:TIR:Tc1-Mariner: 99.42%; profiles: PF01498.21_HTH_Tnp_Tc3_2_NA_Tase_31.5: 80.56%, PF17906.4_HTH_48_NA_Tase_24.1: 100.00%, PF01359.21_Transposase_1_NA_Tase*_24.3: 97.50%)	struct=(TElength: >1000bps; TermRepeats: termTIR: 32; ORF: >1000bps Tase Tase Tase*)	other=(NA)
1	Perfect	rnd_3_family_85#LINE/RTE-BovB			LINE	RTE-BovB	5' truncation, has a >2,5 kb pol ORF. Hits on all other relevant ORFs with PASTEC. Possibly intact and active LINE.				Reco_check	1151.0	92.0	74.0	3120.0	3125.0	LINE/RTE-BovB	LINE/RTE-BovB	FALSE	FALSE	processed	+	FALSE	I	LINE	RIX		63	coding=(TE_BLRtx: RTE-1_Mad:ClassI:LINE:RTE: 10.75%, RTE-31_CPB:ClassI:LINE:RTE: 5.55%, RTE-6_AMi:ClassI:LINE:RTE: 46.81%, RTE1_MT:ClassI:LINE:RTE: 16.48%; TE_BLRx: RTE-6_AMi_1p:ClassI:LINE:RTE: 95.98%; profiles: PF14529.9_Exo_endo_phos_2_NA_EN_27.4: 97.48%, PF03372.26_Exo_endo_phos_NA_EN_24.5: 57.81%, PF00078.30_RVT_1_NA_RT_29.6: 97.30%)	struct=(TElength: >1000bps; ORF: >3000bps EN EN RT; SSR: (GAA)7_end)	other=(NA)
1	Perfect	rnd_1_family_362#DNA/TcMar-Tc1			DNA	TcMar-Tc1	TIRs and TSDs well-defined, flanking a ~1 kb Tpase ORF.				Perfect	6533.0	100.0	856.0	407.0	1504.0	Unknown	DNA/TcMar-Tc1	TIR	FALSE	processed	+	FALSE	II	TIR	DTX		100	coding=(TE_BLRtx: Mariner-17_LMi:ClassII:TIR:Tc1-Mariner: 67.65%; TE_BLRx: Mariner-17_LMi_1p:ClassII:TIR:Tc1-Mariner: 96.79%; profiles: PF01498.21_HTH_Tnp_Tc3_2_NA_Tase_31.5: 69.44%, PF13358.9_DDE_3_NA_DDE_28.6: 36.99%, PF13518.9_HTH_28_Tc1-Mariner_HTH_22.2: 100.00%, PF01527.23_HTH_Tnp_1_NA_Tase_24.1: 70.67%)	struct=(TElength: >1000bps; TermRepeats: termTIR: 84)	other=(NA)
1	Perfect	rnd_1_family_325#DNA/TcMar-Tc1			DNA	TcMar-Tc1	TIRs and TSDs well-defined, flanking a ~1 kb Tpase ORF.				Perfect	3315.0	97.0	5.0	277.0	1384.0	DNA/TcMar-Tc1	DNA/TcMar-Tc1	TIR	FALSE	processed	+	FALSE	II	TIR	DTX		87	coding=(TE_BLRtx: Mariner-68_LMi:ClassII:TIR:Tc1-Mariner: 54.37%, Tc1-15_Xt:ClassII:TIR:Tc1-Mariner: 7.21%; TE_BLRx: Mariner-22_LMi_1p:ClassII:TIR:Tc1-Mariner: 68.54%, Mariner-67_LMi_1p:ClassII:TIR:Tc1-Mariner: 5.77%; profiles: PF01498.21_HTH_Tnp_Tc3_2_NA_Tase_31.5: 90.28%, PF13936.9_HTH_38_Tc1-Mariner_HTH_33.7: 86.36%)	struct=(TElength: >1000bps)	other=(NA)
1	OK	rnd_3_family_1247#LTR/Unknown			LTR	Unknown	Trimmed until 5'-TGT-ACA-3', which has well-defined boundaries. Hits on LTR/Gypsy and LTR/Bel from RepBase. 72 full-length copies, but no specific TE features. Annotated as LTR.				Need_check	1657.0	100.0	0.0	750.0	1155.0	Unknown	DNA/TcMar-Tc1	FALSE	FALSE	processed	.	FALSE	Unclassified	Unclassified				coding=(NA)	struct=(NA)	other=(NA)
1	Good	rnd_5_family_2992_01#LINE/RTE-BovB			LINE	RTE-BovB	Part of rnd_5_family_2992, whole 3' end that hits with Hc1a-like genes. Long and good hits on LINE/RTE-BovB, although plot with truncation looks reversed (it is 3' truncated? Which could be due to interruption of another TE).				Need_check	1175.0	16.0	0.0	378.0	18768.0	Unknown	Unknown	LTR	FALSE	processed	+	TRUE	II|I	TIR|LINE	DTX|RIX		75|36	coding=(TE_BLRtx: hAT-23_CPB:ClassII:TIR:hAT: 8.42%, hAT-58_HM:ClassII:TIR:hAT: 12.72%, hAT-67_HM:ClassII:TIR:hAT: 44.43%, Kolobok-7_LMi:ClassII:?:Kolobok: 16.65%; TE_BLRx: hAT-67_HM_1p:ClassII:TIR:hAT: 90.38%, Kolobok-2_LMi_1p:ClassII:?:Kolobok: 21.08%, Kolobok-7_LMi_1p:ClassII:?:Kolobok: 20.50%; profiles: PF05699.17_Dimer_Tnp_hAT_NA_Tase_21.4: 93.02%, PF00078.30_RVT_1_NA_RT_29.6: 75.23%, PF1429…	struct=(TElength: >10000bps)	other=(TE_BLRtx: RTE-13_Lch:ClassI:LINE:RTE: 13.59%, RTE-53_LMi:ClassI:LINE:RTE: 9.40%, RTE-13_Lch:ClassI:LINE:RTE: 19.87%, RTE-2_EL:ClassI:LINE:RTE: 8.89%, RTE-4_PM:ClassI:LINE:RTE: 12.40%, RTE-53_LMi:ClassI:LINE:RTE: 15.95%; TE_BLRx: EXPANDER2_1p:ClassI:LINE:RTE: 5.58%, RTE-2_EL_1p:ClassI:LINE:RTE: 33.50%, Expander_1p:ClassI:LINE:RTE: 7.37%, RTE-19_BF_1p:ClassI:LINE:RTE: 23.78%, RTE-2_EL_1p:Cla…
1	Chimeric	rnd_5_family_2992#Unknown_Chim			Unknown	Unknown_Chim	Long chimeric consensus, which has LTR in 3' end (0-4,000 bp), large TIR in 4,000-16,000 bp), TIR in 16,000-18,768 bp, but this is annotated as a LINE after curation and kept as separate consensus (*_01), since this part hits with Hc1a-like genes. Rest of TEs in consensus looks nested, so kept as chimeric.				Need_check	1175.0	16.0	0.0	378.0	18768.0	Unknown	Unknown	LTR	FALSE	processed	+	TRUE	II|I	TIR|LINE	DTX|RIX		75|36	coding=(TE_BLRtx: hAT-23_CPB:ClassII:TIR:hAT: 8.42%, hAT-58_HM:ClassII:TIR:hAT: 12.72%, hAT-67_HM:ClassII:TIR:hAT: 44.43%, Kolobok-7_LMi:ClassII:?:Kolobok: 16.65%; TE_BLRx: hAT-67_HM_1p:ClassII:TIR:hAT: 90.38%, Kolobok-2_LMi_1p:ClassII:?:Kolobok: 21.08%, Kolobok-7_LMi_1p:ClassII:?:Kolobok: 20.50%; profiles: PF05699.17_Dimer_Tnp_hAT_NA_Tase_21.4: 93.02%, PF00078.30_RVT_1_NA_RT_29.6: 75.23%, PF1429…	struct=(TElength: >10000bps)	other=(TE_BLRtx: RTE-13_Lch:ClassI:LINE:RTE: 13.59%, RTE-53_LMi:ClassI:LINE:RTE: 9.40%, RTE-13_Lch:ClassI:LINE:RTE: 19.87%, RTE-2_EL:ClassI:LINE:RTE: 8.89%, RTE-4_PM:ClassI:LINE:RTE: 12.40%, RTE-53_LMi:ClassI:LINE:RTE: 15.95%; TE_BLRx: EXPANDER2_1p:ClassI:LINE:RTE: 5.58%, RTE-2_EL_1p:ClassI:LINE:RTE: 33.50%, Expander_1p:ClassI:LINE:RTE: 7.37%, RTE-19_BF_1p:ClassI:LINE:RTE: 23.78%, RTE-2_EL_1p:Cla…
1	Perfect	rnd_1_family_318#DNA/TcMar-Mariner			DNA	TcMar-Mariner	TIRs intact, TSD correct, 1kb Tpase ORF intact. Overlaps LTRs and LINEs, but short.				Reco_check	5813.0	97.0	1660.0	407.0	1290.0	DNA/TcMar-Mariner	DNA/TcMar-Mariner	FALSE	FALSE	processed	+	FALSE	II	TIR	DTX		100	coding=(TE_BLRtx: HSMAR1:ClassII:TIR:Tc1-Mariner: 6.29%, MARINER4_CB:ClassII:TIR:Tc1-Mariner: 6.16%, Mariner-16_LHu:ClassII:TIR:Tc1-Mariner: 73.97%; TE_BLRx: Mariner-16_LHu_1p:ClassII:TIR:Tc1-Mariner: 95.50%, Mariner-80_HSal_1p:ClassII:TIR:Tc1-Mariner: 9.09%; profiles: PF01498.21_HTH_Tnp_Tc3_2_NA_Tase_31.5: 98.61%, PF13358.9_DDE_3_NA_DDE_28.6: 44.52%, PF17906.4_HTH_48_NA_Tase_24.1: 98.00%, PF1356…	struct=(TElength: >1000bps; TermRepeats: termTIR: 29)	other=(NA)
1	OK	rnd_5_family_952#DNA/hAT-Charlie			DNA	hAT-Charlie	Trimmed to only the part that has good genomic coverage. Has good hit on DNA/hAT-Charlie in RepBase. Length dropped from 1,763 bp to 935 bp. No clear ends, seems like the internal part.				Need_check	1307.0	97.0	0.0	875.0	1763.0	DNA/hAT-Charlie	DNA/hAT-Charlie	FALSE	FALSE	processed	.	FALSE	II	TIR	DTX		37	coding=(TE_BLRtx: CHARLIE5_#2:ClassII:TIR:hAT: 12.52%)	struct=(TElength: >1000bps)	other=(NA)
1	Perfect	rnd_1_family_287#DNA/TcMar-Tc1			DNA	TcMar-Tc1	Clear TIRs and TSDs flanking an ORF.				Perfect	9358.0	100.0	760.0	1187.0	1527.0	DNA/TcMar-Tc1	DNA/TcMar-Tc1	TIR	FALSE	processed	+	FALSE	II	TIR	DTX		100	coding=(TE_BLRtx: Mariner-37_LMi:ClassII:TIR:Tc1-Mariner: 78.38%, Mariner-8_HSal:ClassII:TIR:Tc1-Mariner: 11.43%; TE_BLRx: Mariner-8_HSal_1p:ClassII:TIR:Tc1-Mariner: 100.00%; profiles: PF01498.21_HTH_Tnp_Tc3_2_NA_Tase_31.5: 93.06%)	struct=(TElength: >1000bps; TermRepeats: termTIR: 114; ORF: >1000bps Tase)	other=(Other_profiles: PF16087.8_DUF4817_NA_OTHER_22.6: 98.18%)
1	Perfect	rnd_1_family_42_01#LTR/TRIM			LTR	TRIM	Correct TRIM after adjustment of ends, now ends with 5'TGT-ACA-3'. LTRs are long and clear, but no ORF in center.				Need_check	14392.0	83.0	0.0	243.0	433.0	Unknown	DNA/TcMar-Mariner	FALSE	FALSE	processed	.	FALSE	Unclassified	Unclassified				coding=(NA)	struct=(NA)	other=(NA)
1	Perfect	rnd_1_family_770#DNA/TcMar-Mariner			DNA	TcMar-Mariner	TIRs and TSDs well-defined, flanking a ~1 kb Tpase ORF.				Reco_check	4325.0	92.0	1098.0	634.0	1289.0	Unknown	DNA/TcMar-Mariner	FALSE	FALSE	processed	+	FALSE	II	TIR	DTX		100	coding=(TE_BLRtx: Mariner-23_HSal:ClassII:TIR:Tc1-Mariner: 5.05%, Mariner-45_HSal:ClassII:TIR:Tc1-Mariner: 5.37%, SMAR33:ClassII:TIR:Tc1-Mariner: 78.66%; TE_BLRx: SMAR33_1p:ClassII:TIR:Tc1-Mariner: 83.97%, SMAR7_1p:ClassII:TIR:Tc1-Mariner: 17.46%; profiles: PF01498.21_HTH_Tnp_Tc3_2_NA_Tase_31.5: 91.67%, PF17906.4_HTH_48_NA_Tase_24.1: 98.00%, PF13565.9_HTH_32_Tc1-Mariner_HTH_33.7: 30.14%, PF01359.…	struct=(TElength: >1000bps; TermRepeats: termTIR: 31)	other=(NA)
1	Perfect	rnd_1_family_80#DNA/TcMar-Mariner			DNA	TcMar-Mariner	TIRs intact, TSD correct, 1kb Tpase ORF intact. ~100 bp overlap with LTR/LINE ORF in 3' end.				Reco_check	5232.0	100.0	643.0	815.0	1316.0	DNA/TcMar-Mariner	DNA/TcMar-Mariner	FALSE	FALSE	processed	+	FALSE	II	TIR	DTX		100	coding=(TE_BLRtx: HSMAR2:ClassII:TIR:Tc1-Mariner: 85.78%; TE_BLRx: Mariner-11_BM_1p:ClassII:TIR:Tc1-Mariner: 40.97%, Mariner-40_HSal_1p:ClassII:TIR:Tc1-Mariner: 64.90%; profiles: PF17906.4_HTH_48_NA_Tase_24.1: 70.00%, PF13565.9_HTH_32_Tc1-Mariner_HTH_33.7: 86.30%, PF01359.21_Transposase_1_NA_Tase*_24.3: 97.50%)	struct=(TElength: >1000bps; TermRepeats: termTIR: 34)	other=(NA)
1	Good	rnd_1_family_207#DNA/TcMar-Tc1			DNA	TcMar-Tc1	Clustered with rnd_1_family_363#DNA/TcMar-Tc1, >95% ID.				Reco_check	4497.0	95.0	639.0	541.0	1432.0	DNA/TcMar-Tc1	DNA/TcMar-Tc1	FALSE	FALSE	processed	+	FALSE	II	TIR	DTX		100	coding=(TE_BLRtx: Mariner-22_LMi:ClassII:TIR:Tc1-Mariner: 72.71%, Mariner-68_LMi:ClassII:TIR:Tc1-Mariner: 8.60%; TE_BLRx: Mariner-22_LMi_1p:ClassII:TIR:Tc1-Mariner: 89.77%; profiles: PF01498.21_HTH_Tnp_Tc3_2_NA_Tase_31.5: 97.22%, PF13358.9_DDE_3_NA_DDE_28.6: 92.47%, PF13936.9_HTH_38_Tc1-Mariner_HTH_33.7: 88.64%)	struct=(TElength: >1000bps; TermRepeats: termTIR: 39)	other=(NA)
1	Perfect	rnd_5_family_132#DNA/TcMar-Mariner			DNA	TcMar-Mariner	TIRs and TSDs well-defined, flanking a ~1 kb Tpase ORF.				Reco_check	2829.0	97.0	1065.0	184.0	1300.0	DNA/TcMar-Mariner	DNA/TcMar-Mariner	FALSE	FALSE	processed	+	FALSE	II	TIR	DTX		100	coding=(TE_BLRtx: Mariner-23_HSal:ClassII:TIR:Tc1-Mariner: 5.13%, SMAR33:ClassII:TIR:Tc1-Mariner: 81.32%; TE_BLRx: SMAR33_1p:ClassII:TIR:Tc1-Mariner: 100.00%; profiles: PF13358.9_DDE_3_NA_DDE_28.6: 36.30%, PF17906.4_HTH_48_NA_Tase_24.1: 92.00%, PF13565.9_HTH_32_Tc1-Mariner_HTH_33.7: 83.56%, PF01359.21_Transposase_1_NA_Tase*_24.3: 93.75%)	struct=(TElength: >1000bps; TermRepeats: termTIR: 33; ORF: >1000bps Tase HTH DDE Tase*)	other=(NA)
1	Perfect	rnd_5_family_3758_02#DNA/TcMar-Tc1			DNA	TcMar-Tc1	Part of 5' end of rnd_5_family_3758_01#DNA/TcMar-Tc1_Chim. TIRs and TSD is clear, flanking a ~1 kb Tpase ORF. This part maps to Hc1a-like genes.				Good	421.0	13.0	6.0	2894.0	14479.0	LINE/I-Jockey	DNA/TcMar-Tc1	LTR	FALSE	processed	+	TRUE	II|I|I	TIR|LINE|DIRS	DTX|RIX|RYX		100|36|16	coding=(TE_BLRtx: Mariner-26_SSa:ClassII:TIR:Tc1-Mariner: 10.63%, Mariner-31_LMi:ClassII:TIR:Tc1-Mariner: 83.92%, SMAR33:ClassII:TIR:Tc1-Mariner: 66.14%, TC1DR3B:ClassII:TIR:Tc1-Mariner: 5.62%, MINOS:ClassII:TIR:Tc1-Mariner: 17.75%, Mariner-5_EL:ClassII:TIR:Tc1-Mariner: 11.96%, SMAR33:ClassII:TIR:Tc1-Mariner: 81.85%, Tc1_Ele13:ClassII:TIR:Tc1-Mariner: 12.81%; TE_BLRx: Mariner-15_SM_1p:ClassII:TIR…	struct=(TElength: >10000bps)	other=(TE_BLRtx: Jockey-8_LMi:ClassI:LINE:Jockey: 9.30%; TE_BLRx: Jockey-15_AAe_2p:ClassI:LINE:Jockey: 6.17%, Jockey-17_AAe_2p:ClassI:LINE:Jockey: 16.11%, Jockey-3_CQ_2p:ClassI:LINE:Jockey: 14.11%, Jockey_Ele7_2p:ClassI:LINE:Jockey: 5.75%; TElength: >4000bps; TermRepeats: non-termLTR: 200)
1	Chimeric	rnd_5_family_3758_01#DNA/TcMar-Tc1_Chim			DNA	TcMar-Tc1_Chim	Chimeric, enclosed with long LTRs. Consist of a TcMar-Tc1 from ~300-1,500 bp (hits on Hc1a-like genes), a TIR from ~2,000-4,000 bp, a LTR/Gypsy from 6,000-10,000 bp, TcMar-Tc1 in 4,500-6,000 bp and in 8,000-9,000 bp. Clusters with rnd_1_family_161, rnd_1_family_577 and rnd_1_family_310 (all TcMar-Tc1 elements).				Good	421.0	13.0	6.0	2894.0	14479.0	LINE/I-Jockey	DNA/TcMar-Tc1	LTR	FALSE	processed	+	TRUE	II|I|I	TIR|LINE|DIRS	DTX|RIX|RYX		100|36|16	coding=(TE_BLRtx: Mariner-26_SSa:ClassII:TIR:Tc1-Mariner: 10.63%, Mariner-31_LMi:ClassII:TIR:Tc1-Mariner: 83.92%, SMAR33:ClassII:TIR:Tc1-Mariner: 66.14%, TC1DR3B:ClassII:TIR:Tc1-Mariner: 5.62%, MINOS:ClassII:TIR:Tc1-Mariner: 17.75%, Mariner-5_EL:ClassII:TIR:Tc1-Mariner: 11.96%, SMAR33:ClassII:TIR:Tc1-Mariner: 81.85%, Tc1_Ele13:ClassII:TIR:Tc1-Mariner: 12.81%; TE_BLRx: Mariner-15_SM_1p:ClassII:TIR…	struct=(TElength: >10000bps)	other=(TE_BLRtx: Jockey-8_LMi:ClassI:LINE:Jockey: 9.30%; TE_BLRx: Jockey-15_AAe_2p:ClassI:LINE:Jockey: 6.17%, Jockey-17_AAe_2p:ClassI:LINE:Jockey: 16.11%, Jockey-3_CQ_2p:ClassI:LINE:Jockey: 14.11%, Jockey_Ele7_2p:ClassI:LINE:Jockey: 5.75%; TElength: >4000bps; TermRepeats: non-termLTR: 200)
2	Perfect	rnd_1_family_178#DNA/TcMar-Tc1			DNA	TcMar-Tc1	Auto, TcMar-Tc1.				Reco_check	13616.0	100.0	2167.0	604.0	1500.0	DNA/TcMar-Tc1	DNA/TcMar-Tc1	FALSE	FALSE	processed	+	FALSE	II	TIR	DTX		100	coding=(TE_BLRtx: Mariner-73_LMi:ClassII:TIR:Tc1-Mariner: 70.91%; TE_BLRx: Mariner-15_EL_1p:ClassII:TIR:Tc1-Mariner: 8.21%, Mariner-73_LMi_1p:ClassII:TIR:Tc1-Mariner: 93.26%; profiles: PF01498.21_HTH_Tnp_Tc3_2_NA_Tase_31.5: 98.61%, PF13358.9_DDE_3_NA_DDE_28.6: 92.47%, PF13565.9_HTH_32_Tc1-Mariner_HTH_33.7: 39.73%, PF13936.9_HTH_38_Tc1-Mariner_HTH_33.7: 77.27%)	struct=(TElength: >1000bps; TermRepeats: termTIR: 25; ORF: >1000bps HTH HTH Tase DDE)	other=(NA)
2	Perfect	ltr_1_family_214#DNA/TcMar-Tc1			DNA	TcMar-Tc1	Boundaries are OK, TSDs at both ends. Has ORF, seems active. There are overlapping small ORFs from LTRs in reverse direction from 3'. Clusters with ltr_1_family_281#DNA/TcMar-Tc1.				Reco_check	24108.0	99.0	19927.0	5473.0	1329.0	DNA/TcMar-Tc1	DNA/TcMar-Tc1	FALSE	FALSE	processed	+	FALSE	II	TIR	DTX		75	coding=(TE_BLRtx: Mariner-5_BM:ClassII:TIR:Tc1-Mariner: 79.26%; TE_BLRx: ITmD37D_Ele1_1p:ClassII:TIR:Tc1-Mariner: 6.43%, Mariner-5_BM_1p:ClassII:TIR:Tc1-Mariner: 100.00%, Mariner-91_HSal_1p:ClassII:TIR:Tc1-Mariner: 5.81%; profiles: PF13551.9_HTH_29_Tc1-Mariner_HTH_28.1: 93.65%, PF13565.9_HTH_32_Tc1-Mariner_HTH_33.7: 54.79%, PF13358.9_DDE_3_NA_DDE_28.6: 75.34%)	struct=(TElength: >1000bps; TermRepeats: termTIR: 32; ORF: >1000bps HTH HTH DDE)	other=(NA)
2	Perfect	rnd_1_family_444#LTR/Unknown_TRIM			LTR	Unknown_TRIM	LTRs are intact, ends with 5'-TGT-ACA-3'. No internal sequence, therefore a TRIM.				Good	44978.0	81.0	23868.0	156.0	422.0	Unknown	DNA/TcMar-Tc1	LTR	FALSE	processed	.	FALSE	I	TRIM	RXX-TRIM		40	coding=(NA)	struct=(TElength: <700bps; TermRepeats: termLTR: 155)	other=(NA)
2	Perfect	rnd_1_family_212#DNA/TcMar-Tc1			DNA	TcMar-Tc1	Subfamily of rnd_1_family_256 (~97%).				Reco_check	8621.0	100.0	605.0	549.0	1426.0	DNA/TcMar-Tc1	DNA/TcMar-Tc1	FALSE	FALSE	processed	+	FALSE	II	TIR	DTX		100	coding=(TE_BLRtx: AeTango2:ClassII:TIR:Tc1-Mariner: 5.60%, Mariner-22_LMi:ClassII:TIR:Tc1-Mariner: 69.83%; TE_BLRx: Mariner-1_EL_1p:ClassII:TIR:Tc1-Mariner: 7.97%, Mariner-22_LMi_1p:ClassII:TIR:Tc1-Mariner: 84.14%; profiles: PF01498.21_HTH_Tnp_Tc3_2_NA_Tase_31.5: 97.22%, PF13358.9_DDE_3_NA_DDE_28.6: 91.78%)	struct=(TElength: >1000bps; TermRepeats: termTIR: 35; ORF: >1000bps Tase DDE)	other=(NA)
2	Perfect	ltr_1_family_143#LTR/Gypsy			LTR	Gypsy	Auto, LTR/Gypsy.				Need_check	7999.0	73.0	0.0	301.0	9544.0	LTR/Unknown	LTR/Gypsy	LTR	FALSE	processed	+	TRUE	I|I	LTR|DIRS	RLX|RYX		57|41	coding=(TE_BLRtx: Gypsy-27-I_DR:ClassI:LTR:Gypsy: 30.08%, Gypsy7-I_DR:ClassI:LTR:Gypsy: 13.79%; TE_BLRx: Gypsy-15_DRh-I_1p:ClassI:LTR:Gypsy: 13.85%, Gypsy-47_SSa-I_1p:ClassI:LTR:Gypsy: 45.30%, Gypsy7-I_DRp:ClassI:LTR:Gypsy: 10.55%; profiles: GyDB_RT_17_6_NA_RT_NA: 100.00%, GyDB_RNaseH_osvaldo_NA_RH_NA: 98.36%, PF17919.4_RT_RNaseH_2_NA_RT_29.8: 32.00%, GyDB_INT_osvaldo_NA_INT_NA: 73.81%)	struct=(TElength: >4000bps; ORF: >1000bps, >3000bps RT RT RH INT)	other=(TermRepeats: non-termLTR: 1325)
2	Good	rnd_1_family_672#DNA/TcMar-Tc1			DNA	TcMar-Tc1	Clustered with rnd_1_family_363#DNA/TcMar-Tc1, >95% ID. Might be same TE, but TSD not correct.				Reco_check	3481.0	97.0	654.0	330.0	1420.0	DNA/TcMar-Tc1	DNA/TcMar-Tc1	FALSE	FALSE	processed	+	FALSE	II	TIR	DTX		87	coding=(TE_BLRtx: Mariner-22_LMi:ClassII:TIR:Tc1-Mariner: 72.71%, Mariner-68_LMi:ClassII:TIR:Tc1-Mariner: 6.40%; TE_BLRx: Mariner-22_LMi_1p:ClassII:TIR:Tc1-Mariner: 89.77%; profiles: PF01498.21_HTH_Tnp_Tc3_2_NA_Tase_31.5: 97.22%, PF13358.9_DDE_3_NA_DDE_28.6: 92.47%, PF13936.9_HTH_38_Tc1-Mariner_HTH_33.7: 88.64%)	struct=(TElength: >1000bps)	other=(NA)
2	Perfect.	rnd_5_family_1820#LINE/RTE-BovB			LINE	RTE-BovB	Auto, LINE/RTE-BovB.				Reco_check	1778.0	42.0	27.0	489.0	4501.0	Unknown	LINE/RTE-BovB	FALSE	FALSE	processed	+	FALSE	I	LINE	RIX		54	coding=(TE_BLRtx: RTE-13_Lch:ClassI:LINE:RTE: 14.36%, RTE-53_LMi:ClassI:LINE:RTE: 50.15%, RTE-7_NV:ClassI:LINE:RTE: 14.99%; TE_BLRx: CR1-3B_LMi_1p:ClassI:LINE:Jockey: 5.46%, Expander_1p:ClassI:LINE:RTE: 63.52%, RTE-53_LMi_2p:ClassI:LINE:RTE: 33.29%; profiles: PF14529.9_Exo_endo_phos_2_NA_EN_27.4: 98.32%, PF00078.30_RVT_1_NA_RT_29.6: 92.34%)	struct=(TElength: >1000bps; ORF: >1000bps RT)	other=(NA)
2	Good	rnd_1_family_158#DNA/TcMar-Tc1			DNA	TcMar-Tc1	Auto, MITE. 3' end ~100 bp too long.				Need_check	208119.0	88.0	0.0	285.0	673.0	Unknown	DNA/TcMar-Tc1	LTR	FALSE	processed	.	FALSE	Unclassified	Unclassified				coding=(NA)	struct=(NA)	other=(NA)
2	Perfect	ltr_1_family_50#DNA/TcMar-Tc4			DNA	TcMar-Tc4	TIRs and TSDs well-defined, fTIRs and TSDs well-defined, flanking a ~1 kb Tpase ORF. Clusters with ltr_1_family_270, rnd_1_family_30, and rnd_5_family_687_01lanking a ~1 kb Tpase ORF.				Reco_check	30271.0	50.0	25871.0	661.0	1284.0	DNA/TcMar-Tc4	DNA/TcMar-Tc4	FALSE	FALSE	processed	+	FALSE	II	TIR	DTX		100	coding=(TE_BLRtx: MARINER_TF:ClassII:TIR:Tc1-Mariner: 7.19%, Mariner-13_AEc:ClassII:TIR:Tc1-Mariner: 5.15%, Mariner-13_HSal:ClassII:TIR:Tc1-Mariner: 79.86%; TE_BLRx: MARINER2_GT_1p:ClassII:TIR:Tc1-Mariner: 7.40%, Mariner-13_HSal_1p:ClassII:TIR:Tc1-Mariner: 99.71%, Mariner-16_LHu_1p:ClassII:TIR:Tc1-Mariner: 96.10%, Mariner-5_ACe_1p:ClassII:TIR:Tc1-Mariner: 9.12%; profiles: PF01498.21_HTH_Tnp_Tc3_2…	struct=(TElength: >1000bps; ORF: >1000bps Tase Tase DDE Tase*)	other=(NA)
2	Good	ltr_1_family_133_01#LTR/Gypsy			LTR	Gypsy	Auto, large tandem TRIM.				Perfect	15427.0	30.0	21.0	854.0	17570.0	LTR/Gypsy	LTR/Gypsy	LTR	FALSE	processed	+	TRUE	I|I	LTR|DIRS	RLX|RYX		64|33	coding=(TE_BLRtx: Gyp3_Cis_I:ClassI:LTR:Gypsy: 5.48%, Gypsy-17_CFl-I:ClassI:LTR:Gypsy: 8.95%, Gypsy-21_DY-I:ClassI:LTR:Gypsy: 5.82%, Gypsy-22-I_DR:ClassI:LTR:Gypsy: 6.23%, Gypsy-27-I_DR:ClassI:LTR:Gypsy: 12.75%, Gypsy-47_SSa-I:ClassI:LTR:Gypsy: 6.21%, Gypsy77-I_DR:ClassI:LTR:Gypsy: 12.88%; TE_BLRx: Gypsy-20_CPB-I_1p:ClassI:LTR:Gypsy: 7.71%, Gypsy-21_DBp-I_1p:ClassI:LTR:Gypsy: 6.40%, Gypsy-23_DPu-…	struct=(TElength: >10000bps; TermRepeats: termLTR: 1296; ORF: >1000bps RH RH INT)	other=(TElength: >4000bps; TermRepeats: non-termLTR: 4600, termLTR: 1296)
2	OK	rnd_1_family_138#DNA/CMC-Chapaev-3_MITE			DNA	CMC-Chapaev-3_MITE	Massive MITE				Reco_check	395.0	46.0	5.0	1458.0	19119.0	Unknown	DNA/CMC-Chapaev-3	FALSE	FALSE	processed	+	FALSE	II	TIR	DTX		100	coding=(TE_BLRtx: Chapaev-20_HM:ClassII:?:Chapaev: 47.81%, Chapaev3-4_HM:ClassII:?:Chapaev: 6.56%, Mariner-16_HSal:ClassII:TIR:Tc1-Mariner: 8.91%, Mariner-22_HSal:ClassII:TIR:Tc1-Mariner: 63.43%, Mariner1_BT:ClassII:TIR:Tc1-Mariner: 8.20%, hAT-26_LMi:ClassII:TIR:hAT: 25.91%, Chapaev-20_HM:ClassII:?:Chapaev: 47.03%, Chapaev3-1_ET:ClassII:?:Chapaev: 5.79%, Mariner-3_DRh:ClassII:TIR:Tc1-Mariner: 6.0…	struct=(TElength: >10000bps; ORF: >1000bps, >1000bps)	other=(NA)
2	Good	ltr_1_family_284#LINE/RTE-BovB			LINE	RTE-BovB	5' truncation containing a 1,5 kb POL ORF (Expander). A-rich 3' tail, relatively GC-rich 5' end.				Reco_check	16457.0	95.0	9279.0	4601.0	3793.0	LINE/RTE-BovB	LINE/RTE-BovB	FALSE	FALSE	processed	+	FALSE	I	LINE	RIX		63	coding=(TE_BLRtx: RTE-13_Lch:ClassI:LINE:RTE: 17.19%, RTE-16_CPB:ClassI:LINE:RTE: 9.99%, RTE-53_LMi:ClassI:LINE:RTE: 41.49%; TE_BLRx: RTE-4_PM_1p:ClassI:LINE:RTE: 62.42%, RTE-53_LMi_2p:ClassI:LINE:RTE: 42.43%; profiles: PF14529.9_Exo_endo_phos_2_NA_EN_27.4: 97.48%, PF00078.30_RVT_1_NA_RT_29.6: 90.99%)	struct=(TElength: >1000bps; ORF: >1000bps EN RT)	other=(NA)
2	Perfect	ltr_1_family_270#DNA/TcMar-Tc1			DNA	TcMar-Tc1	TIRs and TSDs well-defined, flanking a ~1 kb Tpase ORF. Clusters with ltr_1_family_50, rnd_1_family_30, and rnd_5_family_687_01 - but this is the family that hit next to the Hc1a-like TE hits.				Reco_check	27483.0	100.0	20360.0	1471.0	1289.0	LTR/Unknown	DNA/TcMar-Tc1	FALSE	FALSE	processed	+	FALSE	II	TIR	DTX		100	coding=(TE_BLRtx: Mariner-27_AEc:ClassII:TIR:Tc1-Mariner: 78.09%, Mariner-47_HSal:ClassII:TIR:Tc1-Mariner: 5.59%; TE_BLRx: MARIAM1_1p:ClassII:TIR:Tc1-Mariner: 97.95%; profiles: PF01498.21_HTH_Tnp_Tc3_2_NA_Tase_31.5: 88.89%, PF13358.9_DDE_3_NA_DDE_28.6: 42.47%, PF17906.4_HTH_48_NA_Tase_24.1: 94.00%, PF01359.21_Transposase_1_NA_Tase*_24.3: 98.75%)	struct=(TElength: >1000bps; TermRepeats: termTIR: 36; ORF: >1000bps Tase Tase Tase* DDE)	other=(NA)
2	Perfect	rnd_1_family_30#DNA/TcMar-Mariner			DNA	TcMar-Mariner	TIRs and TSDs well-defined, flanking a ~1 kb Tpase ORF. Clusters with ltr_1_family_50, ltr_1_family_270, and rnd_5_family_687_01				Reco_check	35707.0	99.0	26050.0	1268.0	1267.0	DNA/TcMar-Mariner	DNA/TcMar-Mariner	FALSE	FALSE	processed	+	FALSE	II	TIR	DTX		100	coding=(TE_BLRtx: MARINER_TF:ClassII:TIR:Tc1-Mariner: 7.19%, Mariner-13_AEc:ClassII:TIR:Tc1-Mariner: 5.15%, Mariner-13_HSal:ClassII:TIR:Tc1-Mariner: 79.86%; TE_BLRx: MARINER2_GT_1p:ClassII:TIR:Tc1-Mariner: 7.40%, Mariner-13_HSal_1p:ClassII:TIR:Tc1-Mariner: 99.71%, Mariner-16_LHu_1p:ClassII:TIR:Tc1-Mariner: 96.10%, Mariner-5_ACe_1p:ClassII:TIR:Tc1-Mariner: 9.12%; profiles: PF01498.21_HTH_Tnp_Tc3_2…	struct=(TElength: >1000bps; TermRepeats: termTIR: 32; ORF: >1000bps Tase Tase DDE Tase*)	other=(NA)
2	Perfect	ltr_1_family_41#LTR/Gypsy			LTR	Gypsy	Auto, LTR/Gypsy.				Reco_check	22284.0	91.0	3776.0	794.0	1465.0	LTR/Unknown	LTR/Gypsy	FALSE	FALSE	processed	.	FALSE	Unclassified	Unclassified				coding=(NA)	struct=(NA)	other=(NA)
2	Perfect	rnd_1_family_14#DNA/MITE			DNA	MITE	Auto, MITE.				Good	327214.0	16.0	62956.0	552.0	586.0	Unknown	DNA/TcMar-Tc1	TIR	FALSE	processed	.	FALSE	II	MITE	DXX-MITE		20	coding=(NA)	struct=(TElength: <700bps; TermRepeats: termTIR: 179)	other=(NA)
2	Good	ltr_1_family_5_01#LTR/TRIM			LTR	TRIM	Auto, TRIM.				Good	81113.0	10.0	108.0	559.0	834.0	LTR/Unknown	DNA	LTR	FALSE	processed	.	FALSE	I	TRIM	RXX-TRIM		40	coding=(NA)	struct=(TElength: <700bps; TermRepeats: termLTR: 178)	other=(NA)
2	Perfect	rnd_1_family_204#DNA/TcMar-Mariner			DNA	TcMar-Mariner	Clusters with rnd_1_family_318				Reco_check	6497.0	100.0	1676.0	605.0	1287.0	Unknown	DNA/TcMar-Mariner	FALSE	FALSE	processed	+	FALSE	II	TIR	DTX		100	coding=(TE_BLRtx: HSMAR1:ClassII:TIR:Tc1-Mariner: 6.29%	MARINER4_CB:ClassII:TIR:Tc1-Mariner: 6.16%	Mariner-16_LHu:ClassII:TIR:Tc1-Mariner: 73.97%; TE_BLRx: Mariner-16_LHu_1p:ClassII:TIR:Tc1-Mariner: 95.50%
2	Good	rnd_1_family_106#DNA/TcMar-Tc1			DNA	TcMar-Tc1	End of TSD on 3' is 3 bp downstream. Good evidence for full-length TE with ORF. Overlapping chunks of LTRs in opposite direction. No cluster.				Reco_check	38287.0	100.0	4206.0	868.0	1426.0	DNA/TcMar-Tc1	DNA/TcMar-Tc1	FALSE	FALSE	processed	+	FALSE	II	TIR	DTX		100	coding=(TE_BLRtx: Mariner-22_LMi:ClassII:TIR:Tc1-Mariner: 64.63%; TE_BLRx: Mariner-22_LMi_1p:ClassII:TIR:Tc1-Mariner: 85.42%; profiles: PF01498.21_HTH_Tnp_Tc3_2_NA_Tase_31.5: 95.83%, PF13384.9_HTH_23_Tc1-Mariner_HTH_24.6: 30.00%, PF13565.9_HTH_32_Tc1-Mariner_HTH_33.7: 42.47%, PF13936.9_HTH_38_Tc1-Mariner_HTH_33.7: 72.73%, PF13358.9_DDE_3_NA_DDE_28.6: 95.89%)	struct=(TElength: >1000bps; TermRepeats: termTIR: 32; ORF: >1000bps HTH HTH HTH Tase DDE)	other=(NA)
2	Perfect	rnd_1_family_0_01#DNA/MITE			DNA	MITE	Auto, MITE.				Good	381852.0	13.0	76122.0	587.0	603.0	Unknown	LINE/RTE-BovB	TIR	FALSE	processed	.	FALSE	II	MITE	DXX-MITE		20	coding=(NA)	struct=(TElength: <700bps; TermRepeats: termTIR: 212)	other=(NA)
2	Perfect	rnd_1_family_0#DNA/TcMar-Tc1			DNA	TcMar-Tc1	Auto, MITE.				Good	381852.0	20.0	48223.0	587.0	591.0	Unknown	DNA/TcMar-Tc1	TIR	FALSE	processed	.	FALSE	II	MITE	DXX-MITE		20	coding=(NA)	struct=(TElength: <700bps; TermRepeats: termTIR: 186)	other=(NA)
2	Perfect	rnd_1_family_184#DNA/TcMar-Tc1			DNA	TcMar-Tc1	Auto, TcMar-Tc1.				Reco_check	23431.0	100.0	7699.0	1289.0	1289.0	Unknown	DNA/TcMar-Tc1	FALSE	FALSE	processed	+	FALSE	II	TIR	DTX		100	coding=(TE_BLRtx: HSMAR1:ClassII:TIR:Tc1-Mariner: 84.38%; TE_BLRx: Mariner-27_HSal_1p:ClassII:TIR:Tc1-Mariner: 100.00%; profiles: PF01498.21_HTH_Tnp_Tc3_2_NA_Tase_31.5: 84.72%, PF13358.9_DDE_3_NA_DDE_28.6: 43.15%, PF17906.4_HTH_48_NA_Tase_24.1: 94.00%, PF13565.9_HTH_32_Tc1-Mariner_HTH_33.7: 35.62%, PF01359.21_Transposase_1_NA_Tase*_24.3: 97.50%)	struct=(TElength: >1000bps; TermRepeats: termTIR: 36; ORF: >1000bps Tase HTH Tase Tase* DDE)	other=(NA)
2	Perfect	rnd_1_family_5#DNA/MITE			DNA	MITE	Auto, MITE.				Reco_check	270687.0	86.0	52348.0	284.0	551.0	Unknown	LINE/RTE-BovB	FALSE	FALSE	processed	.	FALSE	Unclassified	Unclassified				coding=(NA)	struct=(NA)	other=(NA)
2	Perfect	rnd_1_family_577#DNA/TcMar-Mariner			DNA	TcMar-Mariner	TIRs and TSDs well-defined, flanking a ~1 kb Tpase ORF. Clusters with rnd_1_family_161, rnd_1_family_310 and rnd_5_family_3758_01 (which hits on U21-Hc1a).				Reco_check	3480.0	46.0	1881.0	458.0	1293.0	DNA/TcMar-Mariner	DNA/TcMar-Mariner	FALSE	FALSE	processed	+	FALSE	II	TIR	DTX		100	coding=(TE_BLRtx: Mariner-1_BTe:ClassII:TIR:Tc1-Mariner: 5.81%, SMAR33:ClassII:TIR:Tc1-Mariner: 77.52%; TE_BLRx: SMAR33_1p:ClassII:TIR:Tc1-Mariner: 98.54%; profiles: PF01498.21_HTH_Tnp_Tc3_2_NA_Tase_31.5: 94.44%, PF13358.9_DDE_3_NA_DDE_28.6: 38.36%, PF17906.4_HTH_48_NA_Tase_24.1: 86.00%, PF01359.21_Transposase_1_NA_Tase*_24.3: 95.00%)	struct=(TElength: >1000bps; TermRepeats: termTIR: 34; ORF: >1000bps Tase Tase DDE Tase*)	other=(NA)
2	Perfect	rnd_1_family_73#LINE/RTE-BovB			LINE	RTE-BovB	Auto, LINE/RTE-BovB.				Need_check	104831.0	11.0	29219.0	381.0	2360.0	Unknown	LINE/RTE-BovB	FALSE	FALSE	processed	+	FALSE	I	LINE	RIX		54	coding=(TE_BLRtx: RTE-24_LMi:ClassI:LINE:RTE: 6.36%, RTE-53_LMi:ClassI:LINE:RTE: 38.01%; TE_BLRx: RTE-13_Lch_2p:ClassI:LINE:RTE: 16.48%, RTE-53_LMi_2p:ClassI:LINE:RTE: 70.80%; profiles: PF00078.30_RVT_1_NA_RT_29.6: 96.85%)	struct=(TElength: >1000bps; ORF: >1000bps RT)	other=(NA)
2	Perfect	rnd_1_family_125#DNA/TcMar-Tc1			DNA	TcMar-Tc1	Auto, TcMar-Tc1.				Reco_check	13430.0	88.0	2198.0	633.0	1501.0	DNA/TcMar-Tc1	DNA/TcMar-Tc1	FALSE	FALSE	processed	+	FALSE	II	TIR	DTX		100	coding=(TE_BLRtx: Mariner-73_LMi:ClassII:TIR:Tc1-Mariner: 71.05%; TE_BLRx: Mariner-73_LMi_1p:ClassII:TIR:Tc1-Mariner: 100.00%; profiles: PF01498.21_HTH_Tnp_Tc3_2_NA_Tase_31.5: 98.61%, PF13358.9_DDE_3_NA_DDE_28.6: 92.47%, PF13565.9_HTH_32_Tc1-Mariner_HTH_33.7: 39.73%, PF13936.9_HTH_38_Tc1-Mariner_HTH_33.7: 77.27%)	struct=(TElength: >1000bps; TermRepeats: termTIR: 29; ORF: >1000bps HTH HTH Tase DDE)	other=(NA)
2	Good	rnd_1_family_735#LINE/RTE-BovB			LINE	RTE-BovB	Auto, LINE/RTE-BovB.				Reco_check	2827.0	39.0	2.0	427.0	8663.0	Unknown	Unknown	FALSE	FALSE	processed	.	FALSE	Unclassified	Unclassified				coding=(NA)	struct=(NA)	other=(NA)
2	Perfect	rnd_1_family_310#DNA/TcMar-Mariner			DNA	TcMar-Mariner	TIRs and TSDs well-defined, flanking a ~1 kb Tpase ORF. Clusters with rnd_1_family_161, rnd_1_family_577 and rnd_5_family_3758_01 (which hits on U21-Hc1a).				Reco_check	19508.0	66.0	1883.0	767.0	1290.0	DNA/TcMar-Mariner	DNA/TcMar-Mariner	FALSE	FALSE	processed	+	FALSE	II	TIR	DTX		100	coding=(TE_BLRtx: SMAR33:ClassII:TIR:Tc1-Mariner: 77.52%, SMAR7:ClassII:TIR:Tc1-Mariner: 5.85%; TE_BLRx: SMAR33_1p:ClassII:TIR:Tc1-Mariner: 98.54%; profiles: PF01498.21_HTH_Tnp_Tc3_2_NA_Tase_31.5: 94.44%, PF13358.9_DDE_3_NA_DDE_28.6: 38.36%, PF17906.4_HTH_48_NA_Tase_24.1: 86.00%, PF01359.21_Transposase_1_NA_Tase*_24.3: 95.00%)	struct=(TElength: >1000bps; TermRepeats: termTIR: 33; ORF: >1000bps Tase Tase DDE Tase*)	other=(NA)
3	Good	rnd_5_family_1820_01#LINE/RTE-BovB			LINE	RTE-BovB	Auto, LINE/RTE-BovB.				Need_check	1778.0	36.0	0.0	489.0	4919.0	Unknown	LINE/RTE-BovB	FALSE	FALSE	processed	+	FALSE	I	LINE	RIX		63	coding=(TE_BLRtx: RTE-13_Lch:ClassI:LINE:RTE: 17.10%, RTE-53_LMi:ClassI:LINE:RTE: 28.30%, RTE-7_NV:ClassI:LINE:RTE: 14.99%; TE_BLRx: Expander_1p:ClassI:LINE:RTE: 77.41%, RTE-13_Lch_2p:ClassI:LINE:RTE: 14.90%; profiles: PF14529.9_Exo_endo_phos_2_NA_EN_27.4: 98.32%, PF00078.30_RVT_1_NA_RT_29.6: 68.02%)	struct=(TElength: >1000bps; ORF: >1000bps EN RT)	other=(NA)
3	Perfect	ltr_1_family_184#LINE/RTE-BovB			LINE	RTE-BovB	Auto, LINE/RTE-BovB.				Need_check	72172.0	18.0	33287.0	1936.0	2334.0	LINE/RTE-BovB	LINE/RTE-BovB	FALSE	FALSE	processed	+	FALSE	I	LINE	RIX		54	coding=(TE_BLRtx: RTE-53_LMi:ClassI:LINE:RTE: 49.51%; TE_BLRx: RTE-3_OL_1p:ClassI:LINE:RTE: 19.39%, RTE-53_LMi_2p:ClassI:LINE:RTE: 72.58%; profiles: PF00078.30_RVT_1_NA_RT_29.6: 98.20%)	struct=(TElength: >1000bps; ORF: >1000bps RT)	other=(NA)
3	Perfect	rnd_1_family_333#DNA/TcMar-Tc1			DNA	TcMar-Tc1	Ends are clear (especially in 3', less in 5', but correct). Tpase is complete, length and TIRs are OK.				Reco_check	3574.0	96.0	651.0	488.0	1498.0	DNA/TcMar-Tc1	DNA/TcMar-Tc1	FALSE	FALSE	processed	+	FALSE	II	TIR	DTX		100	coding=(TE_BLRtx: Mariner-17_LMi:ClassII:TIR:Tc1-Mariner: 70.65%; TE_BLRx: Mariner-17_LMi_1p:ClassII:TIR:Tc1-Mariner: 100.00%; profiles: PF01498.21_HTH_Tnp_Tc3_2_NA_Tase_31.5: 100.00%, PF13358.9_DDE_3_NA_DDE_28.6: 30.82%, PF13518.9_HTH_28_Tc1-Mariner_HTH_22.2: 28.85%, PF13384.9_HTH_23_Tc1-Mariner_HTH_24.6: 82.00%)	struct=(TElength: >1000bps; TermRepeats: termTIR: 34)	other=(NA)
3	OK	rnd_1_family_360#LINE/Penelope			LINE	Penelope	Auto, LINE/Penelope				Need_check	6702.0	16.0	348.0	546.0	2354.0	Unknown	LINE/Penelope	FALSE	FALSE	processed	.	FALSE	Unclassified	Unclassified				coding=(NA)	struct=(NA)	other=(NA)
3	OK	rnd_4_family_2699#DNA/TcMar-Tc1			DNA	TcMar-Tc1	Auto, TcMar-Tc1.				Reco_check	462.0	86.0	2.0	541.0	1180.0	DNA/TcMar-Tc1	DNA/TcMar-Tc1	FALSE	FALSE	processed	+	FALSE	II	TIR	DTX		75	coding=(TE_BLRtx: Mariner-11_EL:ClassII:TIR:Tc1-Mariner: 5.16%, Mariner-N3_SSa:ClassII:TIR:Tc1-Mariner: 85.71%; TE_BLRx: Mariner-13_EL_1p:ClassII:TIR:Tc1-Mariner: 64.13%, Mariner-18_SIn_1p:ClassII:TIR:Tc1-Mariner: 14.04%, Mariner-2_DT_1p:ClassII:TIR:Tc1-Mariner: 9.97%; profiles: PF13358.9_DDE_3_NA_DDE_28.6: 37.67%)	struct=(TElength: >1000bps; TermRepeats: termTIR: 29)	other=(NA)
3	Perfect	ltr_1_family_281#DNA/TcMar-Tc1			DNA	TcMar-Tc1	Clustered with ltr_1_family_214#DNA/TcMar-Tc1, >95% ID. Seems like the same TE.				Reco_check	26666.0	99.0	19989.0	3929.0	1322.0	LTR/Unknown	DNA/TcMar-Tc1	FALSE	FALSE	processed	+	FALSE	II	TIR	DTX		75	coding=(TE_BLRtx: Mariner-5_BM:ClassII:TIR:Tc1-Mariner: 79.26%; TE_BLRx: ITmD37D_Ele1_1p:ClassII:TIR:Tc1-Mariner: 6.43%, Mariner-5_BM_1p:ClassII:TIR:Tc1-Mariner: 100.00%, Mariner-91_HSal_1p:ClassII:TIR:Tc1-Mariner: 5.81%; profiles: PF13551.9_HTH_29_Tc1-Mariner_HTH_28.1: 93.65%, PF13565.9_HTH_32_Tc1-Mariner_HTH_33.7: 54.79%, PF13358.9_DDE_3_NA_DDE_28.6: 75.34%)	struct=(TElength: >1000bps; TermRepeats: termTIR: 31; ORF: >1000bps HTH HTH DDE)	other=(NA)
3	Perfect	rnd_1_family_18#DNA/TcMar-Tc1			DNA	TcMar-Tc1	Auto, TcMar-Tc1.				Reco_check	44699.0	100.0	94.0	1228.0	1278.0	DNA/TcMar-Tc1	DNA/TcMar-Tc1	FALSE	FALSE	processed	+	FALSE	II	TIR	DTX		100	coding=(TE_BLRtx: Mariner-11_EL:ClassII:TIR:Tc1-Mariner: 90.66%, Mariner-26_SSa:ClassII:TIR:Tc1-Mariner: 8.05%; TE_BLRx: Mariner-68_LMi_1p:ClassII:TIR:Tc1-Mariner: 98.84%; profiles: PF01498.21_HTH_Tnp_Tc3_2_NA_Tase_31.5: 97.22%, PF13551.9_HTH_29_Tc1-Mariner_HTH_28.1: 28.57%, PF13384.9_HTH_23_Tc1-Mariner_HTH_24.6: 84.00%, PF13358.9_DDE_3_NA_DDE_28.6: 38.36%)	struct=(TElength: >1000bps; TermRepeats: termTIR: 35)	other=(NA)
3	Perfect	rnd_1_family_73_01#LINE/RTE-BovB			LINE	RTE-BovB	Auto, LINE/RTE-BovB.				Reco_check	104831.0	82.0	30301.0	381.0	2348.0	Unknown	LINE/RTE-BovB	FALSE	FALSE	processed	+	FALSE	I	LINE	RIX		45	coding=(TE_BLRtx: RTE-53_LMi:ClassI:LINE:RTE: 36.85%; TE_BLRx: RTE-1_NVi_1p:ClassI:LINE:RTE: 7.41%, RTE-1_OL_1p:ClassI:LINE:RTE: 7.47%, RTE-27_CPB_1p:ClassI:LINE:RTE: 6.83%, RTE-53_LMi_2p:ClassI:LINE:RTE: 56.62%; profiles: PF00078.30_RVT_1_NA_RT_29.6: 94.59%)	struct=(TElength: >1000bps; SSR: (AAATGA)3_end, (AATG)6_end)	other=(NA)
3	Good	rnd_5_family_57_01#DNA/hAT-Charlie			DNA	hAT-Charlie	Good hits on DNA/hAT-Charlie ORFS. TIRs not located in consensus.				Reco_check	1158.0	71.0	4.0	1130.0	1926.0	DNA/hAT-Charlie	DNA/hAT-Charlie	FALSE	FALSE	processed	+	FALSE	II	TIR	DTX		62	coding=(TE_BLRtx: hAT-8_Crp:ClassII:TIR:hAT: 28.56%; TE_BLRx: hAT-19_HM_1p:ClassII:TIR:hAT: 12.44%, hAT-8_Crp_1p:ClassII:TIR:hAT: 76.12%)	struct=(TElength: >1000bps)	other=(NA)
3	OK	rnd_3_family_2574#DNA/TcMar-Tc1			DNA	TcMar-Tc1	Ends are clear (especially in 3', less in 5', but correct). Tpase is complete, length and TIRs are OK.				Reco_check	2826.0	100.0	645.0	275.0	1500.0	Unknown	DNA/TcMar-Tc1	FALSE	FALSE	processed	+	FALSE	II	TIR	DTX		100	coding=(TE_BLRtx: Mariner-17_LMi:ClassII:TIR:Tc1-Mariner: 70.65%; TE_BLRx: Mariner-17_LMi_1p:ClassII:TIR:Tc1-Mariner: 100.00%; profiles: PF13358.9_DDE_3_NA_DDE_28.6: 92.47%, PF13565.9_HTH_32_Tc1-Mariner_HTH_33.7: 30.14%, PF01498.21_HTH_Tnp_Tc3_2_NA_Tase_31.5: 100.00%, PF13551.9_HTH_29_Tc1-Mariner_HTH_28.1: 31.75%, PF13518.9_HTH_28_Tc1-Mariner_HTH_22.2: 28.85%, PF13384.9_HTH_23_Tc1-Mariner_HTH_24.…	struct=(TElength: >1000bps; TermRepeats: termTIR: 37; ORF: >1000bps HTH HTH HTH HTH Tase DDE)	other=(NA)
3	OK	rnd_1_family_355_01#LTR/Gypsy			LTR	Gypsy	Auto, LTR/Gypsy. Not full-length, only one LTR.				Reco_check	23489.0	20.0	2080.0	1076.0	1559.0	Unknown	LINE/RTE-BovB	FALSE	FALSE	processed	.	FALSE	Unclassified	Unclassified				coding=(NA)	struct=(NA)	other=(NA)
3	Perfect	rnd_1_family_541_01#DNA/TcMar-Tc1			DNA	TcMar-Tc1	Very long TIR. ORF looks intact, TSD correct. Clusters with rnd_5_family_7227, from ~500-3,000 bp.				Good	7743.0	22.0	407.0	628.0	2003.0	DNA/TcMar-Tc1	DNA/TcMar-Tc1	TIR	FALSE	processed	+	FALSE	II	TIR	DTX		75	coding=(TE_BLRtx: Mariner-12_HSal:ClassII:TIR:Tc1-Mariner: 5.23%, Mariner-63_LMi:ClassII:TIR:Tc1-Mariner: 43.49%; TE_BLRx: Mariner-1_LMi_1p:ClassII:TIR:Tc1-Mariner: 99.14%; profiles: PF13358.9_DDE_3_NA_DDE_28.6: 95.89%, PF13565.9_HTH_32_Tc1-Mariner_HTH_33.7: 27.40%, PF13412.9_HTH_24_Tc1-Mariner_HTH_21.9: 66.67%)	struct=(TElength: >1000bps; TermRepeats: termTIR: 350; ORF: >1000bps HTH HTH DDE)	other=(Other_profiles: PF16087.8_DUF4817_NA_OTHER_22.6: 100.00%)
3	Good	rnd_1_family_859#LINE/RTE-BovB			LINE	RTE-BovB	Auto, LINE/RTE-BovB.				Need_check	95314.0	41.0	0.0	266.0	2868.0	Unknown	LINE/RTE-BovB	FALSE	FALSE	processed	+	FALSE	I	LINE	RIX		45	coding=(TE_BLRtx: RTE-53_LMi:ClassI:LINE:RTE: 42.84%; TE_BLRx: RTE-1_EL_1p:ClassI:LINE:RTE: 6.47%, RTE-53_LMi_2p:ClassI:LINE:RTE: 67.80%; profiles: PF00078.30_RVT_1_NA_RT_29.6: 49.55%)	struct=(TElength: >1000bps; SSR: (AATG)5_end)	other=(NA)
4	Perfect	rnd_1_family_142#DNA/TcMar-Mariner			DNA	TcMar-Mariner	Auto, MITE				Reco_check	13315.0	92.0	2662.0	903.0	1291.0	DNA/TcMar-Mariner	DNA/TcMar-Mariner	FALSE	FALSE	processed	+	FALSE	II	TIR	DTX		100	coding=(TE_BLRtx: Mariner-35_HSal:ClassII:TIR:Tc1-Mariner: 84.14%, Mariner-5_ACe:ClassII:TIR:Tc1-Mariner: 15.94%; TE_BLRx: Mariner-5_ACe_1p:ClassII:TIR:Tc1-Mariner: 92.49%; profiles: PF01498.21_HTH_Tnp_Tc3_2_NA_Tase_31.5: 43.06%, PF17906.4_HTH_48_NA_Tase_24.1: 100.00%, PF13565.9_HTH_32_Tc1-Mariner_HTH_33.7: 79.45%, PF01359.21_Transposase_1_NA_Tase*_24.3: 97.50%)	struct=(TElength: >1000bps; TermRepeats: termTIR: 33; ORF: >1000bps Tase HTH Tase Tase*)	other=(NA)
4	Perfect	rnd_1_family_274#DNA/TcMar-Tc1			DNA	TcMar-Tc1	~98% identical to rnd_1_family_234#DNA/TcMar-Tc1				Perfect	8717.0	97.0	845.0	494.0	1504.0	DNA/TcMar-Tc1	DNA/TcMar-Tc1	TIR	FALSE	processed	+	FALSE	II	TIR	DTX		100	coding=(TE_BLRtx: Mariner-17_LMi:ClassII:TIR:Tc1-Mariner: 70.05%; TE_BLRx: Mariner-17_LMi_1p:ClassII:TIR:Tc1-Mariner: 98.83%; profiles: PF01498.21_HTH_Tnp_Tc3_2_NA_Tase_31.5: 97.22%	PF13358.9_DDE_3_NA_DDE_28.6: 75.34%	PF13518.9_HTH_28_Tc1-Mariner_HTH_22.2: 100.00%
4	OK	rnd_1_family_448#LINE/Penelope			LINE	Penelope	Auto, LINE/Penelope				Reco_check	8356.0	27.0	400.0	449.0	1581.0	Unknown	LINE/Penelope	FALSE	FALSE	processed	.	FALSE	I	LINE	RIX		18	coding=(NA)	struct=(TElength: >1000bps; SSR: (TA)28_start)	other=(NA)
4	Good	ltr_1_family_122#DNA/hAT-hobo			DNA	hAT-hobo	Has TIRs and long ORF. Good hits from PASTEC, many genomic hits. MITE pattern in 5' end, but this has no hits in databases. Assumed to be part of this consensus.				Reco_check	2840.0	100.0	1694.0	3334.0	3392.0	DNA/hAT-hobo	DNA/hAT-hobo	FALSE	FALSE	processed	+	FALSE	II	TIR	DTX		100	coding=(TE_BLRtx: HERMES:ClassII:TIR:hAT: 7.64%, Hoana3:ClassII:TIR:hAT: 14.75%, hAT-10_DBp:ClassII:TIR:hAT: 8.03%; TE_BLRx: hAT-10_DBp_1p:ClassII:TIR:hAT: 92.89%; profiles: PF14372.9_DUF4413_NA_TIRrelated_21.6: 59.18%, PF05699.17_Dimer_Tnp_hAT_NA_Tase_21.4: 86.05%)	struct=(TElength: >1000bps; TermRepeats: termTIR: 17; ORF: >1000bps TIRrelated Tase)	other=(NA)
5	Good	rnd_1_family_202_01#LTR/Gypsy			LTR	Gypsy	Auto, LTR/Gypsy. One LTR, full-length internal.				Reco_check	13397.0	26.0	215.0	966.0	1387.0	Unknown	LTR/Gypsy	FALSE	FALSE	processed	.	FALSE	Unclassified	Unclassified				coding=(NA)	struct=(NA)	other=(NA)
5	Bad	ltr_1_family_261_01#LTR/Gypsy			LTR	Gypsy	Auto, LTR/Gypsy.				Need_check	10607.0	14.0	0.0	3473.0	8367.0	LTR/Gypsy	LTR/Gypsy	FALSE	FALSE	processed	+	FALSE	I	LTR	RLG	Gypsy	71	coding=(TE_BLRtx: Gypsy10-ZM_I:ClassI:LTR:Gypsy: 26.33%, Gypsy4-I_Dya:ClassI:LTR:Gypsy: 6.37%; TE_BLRx: Gypsy-24_DR1p:ClassI:LTR:Gypsy: 14.21%, Gypsy-47_SSa-I_1p:ClassI:LTR:Gypsy: 47.57%; profiles: GyDB_RT_17_6_NA_RT_NA: 100.00%, GyDB_RNaseH_osvaldo_NA_RH_NA: 98.36%, GyDB_INT_osvaldo_NA_INT_NA: 41.27%, PF17919.4_RT_RNaseH_2_NA_RT_29.8: 32.00%, PF00077.23_RVP_NA_AP_20.7: 95.05%, PF13975.9_gag-asp_…	struct=(TElength: >4000bps; ORF: >1000bps, >1000bps AP GAG RT RT RH INT)	other=(NA)
5	Bad	rnd_1_family_206#LTR/Gypsy			LTR	Gypsy	Auto, LTR/Gypsy.				Reco_check	19187.0	25.0	12.0	1395.0	1766.0	Unknown	DNA	FALSE	FALSE	processed	.	FALSE	Unclassified	Unclassified				coding=(NA)	struct=(NA)	other=(NA)
5	OK	rnd_1_family_539#LTR/Gypsy			LTR	Gypsy	Auto, LTR/Gypsy. Not full-length, internal.				Reco_check	11710.0	23.0	1478.0	316.0	1466.0	Unknown	DNA/TcMar-Mariner	FALSE	FALSE	processed	.	FALSE	Unclassified	Unclassified				coding=(NA)	struct=(NA)	other=(NA)
5	Perfect	rnd_1_family_840#DNA/TcMar-Mariner			DNA	TcMar-Mariner	Auto, TcMar-Mariner.				Reco_check	3256.0	84.0	978.0	278.0	1311.0	DNA/TcMar-Mariner	DNA/TcMar-Mariner	FALSE	FALSE	processed	+	FALSE	II	TIR	DTX		100	coding=(TE_BLRtx: SMAR33:ClassII:TIR:Tc1-Mariner: 75.17%; TE_BLRx: SMAR33_1p:ClassII:TIR:Tc1-Mariner: 100.00%; profiles: PF01498.21_HTH_Tnp_Tc3_2_NA_Tase_31.5: 91.67%, PF17906.4_HTH_48_NA_Tase_24.1: 84.00%, PF01359.21_Transposase_1_NA_Tase*_24.3: 93.75%)	struct=(TElength: >1000bps; TermRepeats: termTIR: 33)	other=(NA)
5	Perfect	rnd_1_family_107#DNA/TcMar-Tc1			DNA	TcMar-Tc1	TIRs and TSDs correct after adjustment. ORF mostly intact with Tpase - long and very good hit on TcMariner-Tc1 from mollusc Cycline sinensis. Several overlapping ORFs in ~600-800 bp (LTR/Gypsy, TIR/MULE-MuDR, and some LTR hits in both ends near the TIRs. There is a 5'-ACA-TGT-3' pattern in the ends, which is the reverse complement of LTR ends, but no structural evidence. Could be considered chime…				Reco_check	10024.0	100.0	549.0	671.0	1427.0	Unknown	DNA/TcMar-Tc1	FALSE	FALSE	processed	+	FALSE	II	TIR	DTX		100	coding=(TE_BLRtx: Mariner-14_CGi:ClassII:TIR:Tc1-Mariner: 7.78%	Mariner-22_LMi:ClassII:TIR:Tc1-Mariner: 31.22%	Mariner-68_LMi:ClassII:TIR:Tc1-Mariner: 36.89%; TE_BLRx: Mariner-1_EL_1p:ClassII:TIR:Tc1-Mariner: 7.97%
5	Perfect	rnd_1_family_36#DNA/TcMar-Tc1_MITE			DNA	TcMar-Tc1_MITE	TIRs are intact, trimmed on both edges to get correct TSD. Internal sequence is completely degraded, it's a MITE.				Good	143200.0	26.0	41913.0	253.0	599.0	Unknown	DNA/TcMar-Tc1	TIR	FALSE	processed	.	FALSE	II	MITE	DXX-MITE		20	coding=(NA)	struct=(TElength: <700bps; TermRepeats: termTIR: 159)	other=(NA)
5	Perfect	rnd_1_family_465#DNA/TcMar-Tc1			DNA	TcMar-Tc1	Intact TIRs and correct TSDs, both flanking a ~800 bp ORF, somewhat degraded. Some overlapping ORF hits from LTR/Gypsy.				Perfect	1225.0	98.0	375.0	1353.0	1563.0	DNA/TcMar-Tc1	DNA/TcMar-Tc1	TIR	FALSE	processed	+	FALSE	II	TIR	DTX		100	coding=(TE_BLRtx: Mariner-3_AAe:ClassII:TIR:Tc1-Mariner: 28.89%, Mariner-8_DK:ClassII:TIR:Tc1-Mariner: 6.50%, Mariner-93_CCri:ClassII:TIR:Tc1-Mariner: 29.32%; TE_BLRx: Mariner-6_DRh_1p:ClassII:TIR:Tc1-Mariner: 8.56%, Mariner-72_CCri_1p:ClassII:TIR:Tc1-Mariner: 87.31%, Mariner2_AG_1p:ClassII:TIR:Tc1-Mariner: 12.28%; profiles: PF01498.21_HTH_Tnp_Tc3_2_NA_Tase_31.5: 97.22%, PF13358.9_DDE_3_NA_DDE_28…	struct=(TElength: >1000bps; TermRepeats: termTIR: 213)	other=(NA)
5	Perfect	rnd_1_family_451#DNA/TcMar-Mariner			DNA	TcMar-Mariner	TIRs intact, TSD correct, 1kb Tpase ORF intact. Overlaps LTRs and LINEs, but short. Duplicate/subfamily of rnd_1_family_318.				Reco_check	5588.0	100.0	1665.0	371.0	1288.0	Unknown	DNA/TcMar-Mariner	FALSE	FALSE	processed	+	FALSE	II	TIR	DTX		100	coding=(TE_BLRtx: HSMAR1:ClassII:TIR:Tc1-Mariner: 32.63%	MARINER4_CB:ClassII:TIR:Tc1-Mariner: 5.92%	Mariner-10_HSal:ClassII:TIR:Tc1-Mariner: 47.98%; TE_BLRx: Mariner-13_AEc_1p:ClassII:TIR:Tc1-Mariner: 68.00%
5	Good	rnd_1_family_202#LTR/Gypsy			LTR	Gypsy	Auto, LTR/Gypsy. One LTRs, full internal.				Reco_check	13397.0	27.0	3266.0	966.0	1385.0	Unknown	DNA	FALSE	FALSE	processed	.	FALSE	Unclassified	Unclassified				coding=(NA)	struct=(NA)	other=(NA)
5	Good	rnd_1_family_363#DNA/TcMar-Tc1			DNA	TcMar-Tc1	End of TSD on 3' is 2 bp downstream, and 1 bp upstream of 5'. Tpase is 80%, many overlapping hits on 5' half, which might give a slightly better MSA at 5' half. Clusters with rnd_1_family_207#DNA/TcMar-Tc1, rnd_1_family_246#DNA/TcMar-Tc1, rnd_1_family_392#DNA/TcMar-Tc1 and rnd_1_family_672#DNA/TcMar-Tc1 - high ID > 95%, maybe same TE.				Reco_check	3704.0	87.0	606.0	451.0	1436.0	DNA/TcMar-Tc1	DNA/TcMar-Tc1	FALSE	FALSE	processed	+	FALSE	II	TIR	DTX		100	coding=(TE_BLRtx: Mariner-22_LMi:ClassII:TIR:Tc1-Mariner: 63.08%, Mariner-68_LMi:ClassII:TIR:Tc1-Mariner: 8.60%; TE_BLRx: Mariner-22_LMi_1p:ClassII:TIR:Tc1-Mariner: 87.21%; profiles: PF01498.21_HTH_Tnp_Tc3_2_NA_Tase_31.5: 97.22%, PF13358.9_DDE_3_NA_DDE_28.6: 92.47%, PF13936.9_HTH_38_Tc1-Mariner_HTH_33.7: 88.64%)	struct=(TElength: >1000bps; TermRepeats: termTIR: 36; ORF: >1000bps HTH Tase DDE)	other=(NA)
5	Good	rnd_1_family_392#DNA/TcMar-Tc1			DNA	TcMar-Tc1	Clustered with rnd_1_family_363#DNA/TcMar-Tc1, >95% ID. Might be same TE, but TSD not correct.				Reco_check	3901.0	96.0	644.0	454.0	1423.0	DNA/TcMar-Tc1	DNA/TcMar-Tc1	FALSE	FALSE	processed	+	FALSE	II	TIR	DTX		100	coding=(TE_BLRtx: Mariner-22_LMi:ClassII:TIR:Tc1-Mariner: 61.04%, Mariner-34_AEc:ClassII:TIR:Tc1-Mariner: 6.04%, Mariner-67_LMi:ClassII:TIR:Tc1-Mariner: 8.22%, Mariner-68_LMi:ClassII:TIR:Tc1-Mariner: 9.81%; TE_BLRx: Mariner-22_LMi_1p:ClassII:TIR:Tc1-Mariner: 87.21%; profiles: PF01498.21_HTH_Tnp_Tc3_2_NA_Tase_31.5: 97.22%, PF13358.9_DDE_3_NA_DDE_28.6: 92.47%, PF13936.9_HTH_38_Tc1-Mariner_HTH_33.7:…	struct=(TElength: >1000bps; ORF: >1000bps HTH Tase DDE)	other=(NA)
5	OK	rnd_1_family_206_01#LTR/Gypsy			LTR	Gypsy	Auto, LTR/Gypsy. Not full-length, only one LTR.				Need_check	19187.0	18.0	79.0	1395.0	1433.0	Unknown	LTR/Gypsy	FALSE	FALSE	processed	.	FALSE	Unclassified	Unclassified				coding=(NA)	struct=(NA)	other=(NA)
5	Perfect	rnd_1_family_237#DNA/TcMar-Tc1			DNA	TcMar-Tc1	~98% identical to rnd_1_family_234#DNA/TcMar-Tc1				Perfect	6035.0	93.0	859.0	424.0	1503.0	Unknown	DNA/TcMar-Tc1	TIR	FALSE	processed	+	FALSE	II	TIR	DTX		100	coding=(TE_BLRtx: Mariner-17_LMi:ClassII:TIR:Tc1-Mariner: 69.65%; TE_BLRx: Mariner-17_LMi_1p:ClassII:TIR:Tc1-Mariner: 100.00%	Mariner-9_DR_1p:ClassII:TIR:Tc1-Mariner: 13.95%; profiles: PF01498.21_HTH_Tnp_Tc3_2_NA_Tase_31.5: 65.28%	PF13358.9_DDE_3_NA_DDE_28.6: 73.29%
5	OK	rnd_1_family_355#LTR/Gypsy			LTR	Gypsy	Auto, LTR/Gypsy. Not full-length, only one LTR.				Reco_check	23489.0	22.0	2517.0	1076.0	1441.0	Unknown	LTR/Gypsy	FALSE	FALSE	processed	.	FALSE	Unclassified	Unclassified				coding=(NA)	struct=(NA)	other=(NA)
5	OK	rnd_1_family_483#LTR/Gypsy			LTR	Gypsy	Auto, LTR/Gypsy. Not full-length, only one LTR.				Need_check	20481.0	14.0	233.0	850.0	1401.0	Unknown	LTR/Gypsy	FALSE	FALSE	processed	.	FALSE	Unclassified	Unclassified				coding=(NA)	struct=(NA)	other=(NA)
5	Bad	rnd_1_family_264#LTR/Gypsy			LTR	Gypsy	Auto, LTR/Gypsy.				Reco_check	27725.0	21.0	13.0	943.0	1673.0	Unknown	LTR/Gypsy	FALSE	FALSE	processed	.	FALSE	Unclassified	Unclassified				coding=(NA)	struct=(NA)	other=(NA)
5	Perfect	rnd_4_family_2384#DNA/TcMar-Tc1			DNA	TcMar-Tc1	Auto, TcMar-Tc1.				Reco_check	2599.0	76.0	647.0	185.0	1500.0	DNA/TcMar-Tc1	DNA/TcMar-Tc1	FALSE	FALSE	processed	+	FALSE	II	TIR	DTX		100	coding=(TE_BLRtx: Mariner-17_LMi:ClassII:TIR:Tc1-Mariner: 66.64%, Mariner-7_SK:ClassII:TIR:Tc1-Mariner: 5.19%; TE_BLRx: Mariner-17_LMi_1p:ClassII:TIR:Tc1-Mariner: 95.34%, Mariner-1_DVi_1p:ClassII:TIR:Tc1-Mariner: 8.73%; profiles: PF01498.21_HTH_Tnp_Tc3_2_NA_Tase_31.5: 100.00%, PF13358.9_DDE_3_NA_DDE_28.6: 93.15%, PF13518.9_HTH_28_Tc1-Mariner_HTH_22.2: 84.62%)	struct=(TElength: >1000bps; TermRepeats: termTIR: 34; ORF: >1000bps HTH Tase DDE)	other=(NA)
5	Perfect	rnd_1_family_615#DNA/TcMar-Mariner			DNA	TcMar-Mariner	Auto, TcMar-Mariner.				Reco_check	3451.0	95.0	1056.0	312.0	1305.0	Unknown	DNA/TcMar-Mariner	FALSE	FALSE	processed	+	FALSE	II	TIR	DTX		100	coding=(TE_BLRtx: Mariner-23_HSal:ClassII:TIR:Tc1-Mariner: 5.05%, Mariner-8_PBa:ClassII:TIR:Tc1-Mariner: 5.36%, SMAR33:ClassII:TIR:Tc1-Mariner: 70.69%; TE_BLRx: SMAR33_1p:ClassII:TIR:Tc1-Mariner: 90.67%; profiles: PF01498.21_HTH_Tnp_Tc3_2_NA_Tase_31.5: 91.67%, PF17906.4_HTH_48_NA_Tase_24.1: 96.00%, PF13565.9_HTH_32_Tc1-Mariner_HTH_33.7: 31.51%, PF01359.21_Transposase_1_NA_Tase*_24.3: 93.75%)	struct=(TElength: >1000bps; TermRepeats: termTIR: 33; ORF: >1000bps Tase HTH Tase Tase*)	other=(NA)
5	Bad	rnd_1_family_787#LTR/Gypsy			LTR	Gypsy	Auto, LTR/Gypsy.				Need_check	6343.0	18.0	687.0	428.0	1502.0	Unknown	LTR/Gypsy	FALSE	FALSE	processed	.	FALSE	Unclassified	Unclassified				coding=(NA)	struct=(NA)	other=(NA)
